# Supplementary material for: Global landscape analysis of antibody-drug conjugate clinical trials for prostatic neoplasms: current status, opportunities and challenges
Source: Front Immunol. 2026 May 14;17:1774353. doi: 10.3389/fimmu.2026.1774353 (PMC13243830; doi:10.3389/fimmu.2026.1774353)
Supplement: Supplementary file 2 [file Table2.xlsx]

## Sheet: Results
Trial ID	Protocol/Trial ID	Trial Title	Trial Phase	Trial Status	Therapeutic Area	Disease	Patient Segment	MeSH Term	Record Type	Sponsor/Collaborator	Sponsor/Collaborator Role	Sponsor/Collaborator Type	Sponsor/Collaborator: Parent HQ Country	Sponsor/Collaborator: Parent HQ State	Sponsor/Collaborator: Parent HQ City	Sponsor/Collaborator: Parent HQ Postal Code	Primary Tested Drug	Primary Tested Drug: Mechanism Of Action	Primary Tested Drug: Target	Primary Tested Drug: Therapeutic Class	Primary Tested Drug: Drug Type	Other Tested Drug	Other Tested Drug: Mechanism Of Action	Other Tested Drug: Target	Other Tested Drug: Therapeutic Class	Other Tested Drug: Drug Type	Oncology Biomarker	Oncology Biomarker Common Use(s)	Trial Objective	Primary Endpoint	Primary Endpoint Group	Primary Endpoint Details	Secondary/Other Endpoint	Secondary/Other Endpoint Group	Secondary/Other Endpoint Details	Start Date	Start Date Type	Enrollment Duration (Mos.)	Enrollment Duration Type	Enrollment Close Date	Enrollment Close Date Type	Treatment Duration (Mos.)	Treatment Duration Type	Primary Completion Date	Primary Completion Date Type	Full Completion Date	Full Completion Date Type	Primary Endpoints Reported Date	Primary Endpoints Reported Date Type
670149	CTR20253812 MHB048C-A-101 NCT07192120 TrialTroveID-670149	A Phase I/II Clinical Study to Evaluate the Safety, Tolerability, Pharmacokinetics, and Efficacy of MHB048C for Injection in Patients With Advanced Solid Tumors	I/II	Open	Oncology	Oncology: Prostate; Oncology: Unspecified Solid Tumor	Hormone refractory; Second line; Stage III; Stage IV	Prostatic Neoplasms	Trialtrove	Mingren Pharmaceutical Co./Minghui Pharmaceutical (Hangzhou) Co.	Sponsor	Industry, all other pharma	China		Shanghai	201114	MHB-048C	DNA topoisomerase I inhibitor; Prostate-specific membrane antigen inhibitor; Immuno-oncology therapy	DNA topoisomerase I; folate hydrolase 1	Anticancer, immunological	Biological > Protein > Antibody > Antibody-drug conjugate; Biological > Protein > Antibody > Human monoclonal antibody; Small molecule > Synthetic small molecule								This is a first-in-human, open-label, multicenter Phase I/II study of MHB048C in patients with advanced solid tumors. The study was designed to evaluate the safety, tolerability, pharmacokinetics (PK), and preliminary efficacy of MHB048C monotherapy. To evaluate the safety/tolerability, pharmacokinetics and efficacy of injectable MHB048C in advanced solid tumors	Adverse Events Dose-limiting toxicities Maximum tolerated dose Overall response rate Response evaluation criteria in solid tumors Safety and Tolerability	Safety/Toxicity > Adverse Drug Reactions Safety/Toxicity > Safety/Tolerability Safety/Toxicity > Safety/Tolerability Efficacy > Clinical Response/Remission Efficacy > Clinical Response/Remission Safety/Toxicity > Safety/Tolerability	(Dose-Escalation Stage): Dose-Limiting Toxicity (DLT) and Maximum tolerated dose (MTD) for MHB048C [Time Frame: Up to day 21 from the first dose for Q3W administration.] To determine the MTD for further evaluation of IV administration of MHB048C monotherapy in subjects with advanced solid tumors. (Dose-Expansion Stage): Objective tumor response (ORR) determined by investigators according to RECIS…	Adverse Events Area under the curve score Clinical benefit rate Cmax Common Terminology Criteria for Adverse Events Duration of overall response Immunogenicity (other timeframe) Immunogenicity Overall response rate - duration Overall response rate Overall survival Progression-free survival Progressive disease rate Response evaluation criteria in solid tumors Response rate Serious Adverse Event St…	Safety/Toxicity > Adverse Drug Reactions Pharmacokinetics/Pharmacodynamics > PK/PD Efficacy > Clinical Response/Remission Pharmacokinetics/Pharmacodynamics > PK/PD Safety/Toxicity > Adverse Drug Reactions Efficacy > Clinical Response/Duration Efficacy > Immunological Response Safety/Toxicity > Adverse Drug Reactions Efficacy > Clinical Response/Remission Efficacy > Clinical Response/Remission Eff…	ORR determined by investigators according to RECIST v1.1 [Time Frame: Baseline up until documented progressive disease, death, lost to follow-up, or withdrawal by the participant, up to approximately 5 years] Objective tumor response for target lesions will be assessed by imaging/measurement compared with the overall tumor burden at baseline (Day -28 to -1). ORR is evaluated by the number of part…	2025-09-25	Actual							2029-10-01	Anticipated	2029-10-01	Anticipated
667761	CTR20253279 NCT07181473 TJ101-I-001 TrialTroveID-667761	A Phase I, First in Human (FIH), Open-label, Dose Escalation and Dose Expansion Study to Evaluate the Safety, Tolerability, Pharmacokinetics (PK), Preliminary Efficacy and Immunogenicity of TJ101 for Injection in Patients With Advanced/Metastatic Solid Tumors	I	Open	Oncology	Oncology: Bladder; Oncology: Esophageal; Oncology: Head/Neck; Oncology: Lung, Non-Small Cell; Oncology: Lung, Small Cell; Oncology: Neuroendocrine; Oncology: Prostate; Oncology: Unspecified Solid Tumor	Extensive; Metastatic; Pulmonary; Second line; Squamous Cell; Stage III; Stage IV	Carcinoma, Non-Small-Cell Lung; Esophageal Neoplasms; Head and Neck Neoplasms; Lung Neoplasms; Neuroendocrine Tumors; Prostatic Neoplasms; Small Cell Lung Carcinoma; Urethral Neoplasms; Urinary Bladder Neoplasms	Trialtrove	Phrontline Biopharma Phrontline Biopharma/First Line Pharmaceutical Hangzhou Co.	Sponsor Collaborator	Industry, all other pharma Industry, all other pharma	China China		Shanghai Shanghai		TJ-101, Phrontline Biopharma	DNA topoisomerase I inhibitor; Immuno-oncology therapy; Immune checkpoint inhibitor	CD276 molecule; epidermal growth factor receptor	Anticancer, immunological	Biological > Protein > Antibody > Antibody-drug conjugate; Biological > Protein > Antibody > Bispecific antibody						albumin; CYP3A4; GPT	Diagnostic; Predictive; Predisposing; Prognostic	To evaluate the safety, tolerability, pharmacokinetics (PK), immunogenicity, and preliminary efficacy of TJ101, a bispecific antibody-drug conjugate (ADC) targeting EGFR and B7-H3, in patients with advanced or metastatic solid tumors. To evaluate the safety, tolerability, pharmacokinetics, immunogenicity, and preliminary anti-tumor activity of TJ101 for injection in subjects with advanced solid t…	Absolute Neutrophil Count Adverse Events Dose-limiting toxicities Neutropenia Platelet count Safety and Tolerability Serious Adverse Event Treatment Emergent Adverse Events	Safety/Toxicity > Blood Measures (Safety/Toxicity) Safety/Toxicity > Adverse Drug Reactions Safety/Toxicity > Safety/Tolerability Safety/Toxicity > Adverse Drug Reactions Safety/Toxicity > Adverse Drug Reactions Safety/Toxicity > Safety/Tolerability Safety/Toxicity > Serious Adverse Events Safety/Toxicity > Adverse Drug Reactions	Number of participants with Dose-limiting toxicities [Time Frame: 21 Days] Measuring the number of patients with Dose-limiting toxicities (DLTs). A DLT is defined as any of the following events that are not clearly due to the underlying disease or extraneous causes: Hematological toxicities: Grade 4 neutrophil count decreased lasting \>7 days; Grade ≥3 febrile neutropenia; Grade ≥3 platelet count…	Area under the curve score Clinical benefit rate Cmax Complete response Duration of overall response Elimination half-life Elimination rate Immunogenicity Mean residence time Neutralizing antibody response Overall response rate Overall survival Partial response Progression-free survival Progressive disease rate Response evaluation criteria in solid tumors Stable Disease Tmax Volume of distribution	Pharmacokinetics/Pharmacodynamics > PK/PD Efficacy > Clinical Response/Remission Pharmacokinetics/Pharmacodynamics > PK/PD Efficacy > Clinical Response/Remission Efficacy > Clinical Response/Duration Pharmacokinetics/Pharmacodynamics > PK/PD Pharmacokinetics/Pharmacodynamics > PK/PD Safety/Toxicity > Adverse Drug Reactions Pharmacokinetics/Pharmacodynamics > PK/PD Efficacy > Immunological Respons…	Objective response rate (ORR) [Time Frame: 2 years] Measuring the proportion of patients with complete or partial response according to RECIST 1.1 during the study Disease control rate (DCR) [Time Frame: 2 years] Measuring the proportion of patients with complete response, partial response or stable disease according to RECIST 1.1 during the study Duration of response (DoR) [Time Frame: 2 years] …	2025-08-25	Actual							2026-12-30	Anticipated	2027-09-15	Anticipated
667751	D9520C00001 EUCT number: 2024-520026-11-00 NCT07181161 SEACLIFF TrialTroveID-667751	A Modular Phase I/IIa, Open-label, Multi-centre Study to Assess the Safety, Tolerability, Pharmacokinetics, and Preliminary Efficacy of AZD0516 as Monotherapy and in Combination With Anti-cancer Agents in Participants With Metastatic Prostate Cancer	I/II	Planned	Oncology	Oncology: Prostate	Hormone refractory; Line of therapy N/A; Stage IV	Prostatic Neoplasms	Trialtrove	AstraZeneca	Sponsor	Industry, Top 20 Pharma	United Kingdom		Cambridge	CB2 0AA	AZD-9574 AZD-0516	Poly ADP ribose polymerase 1 inhibitor DNA topoisomerase I inhibitor; Immuno-oncology therapy	poly(ADP-ribose) polymerase 1 DNA topoisomerase I; STEAP2 metalloreductase	Anticancer, other Anticancer, immunological	Small molecule > Synthetic small molecule Biological > Protein > Antibody > Antibody-drug conjugate; Small molecule > Synthetic small molecule								The main purpose of this study is to assess the safety and tolerability of AZD0516 as monotherapy and/or in combination with other anti-cancer agents for treatment of metastatic prostate cancer.	Adverse Events Dose-limiting toxicities Maximum tolerated dose Overall response rate Response rate Safety and Tolerability Serious Adverse Event	Safety/Toxicity > Adverse Drug Reactions Safety/Toxicity > Safety/Tolerability Safety/Toxicity > Safety/Tolerability Efficacy > Clinical Response/Remission Efficacy > Clinical Response/Remission Safety/Toxicity > Safety/Tolerability Safety/Toxicity > Serious Adverse Events	Module 1 and 2: Parts A and B: Number of participants with Adverse Events (AEs), Serious Adverse Events (SAEs) and Adverse Event of Special Interests (AESIs) [Time Frame: From Day 1 up to approximately 3 years] Part A: To assess the safety and tolerability and to determine the Maximum Tolerated Dose (MTD) and/or Recommended Dose for Expansion (RDE) of AZD0516 as monotherapy and in combination wit…	Adverse Events Area under the curve score Clinical benefit rate Cmax Complete response Duration of overall response Elimination half-life Immunogenicity (other timeframe) Immunogenicity Overall response rate Overall survival Partial response Plasma concentration Progression-free survival PSA Level Response evaluation criteria in solid tumors Response rate Safety and Tolerability Stable Disease Ti…	Safety/Toxicity > Adverse Drug Reactions Pharmacokinetics/Pharmacodynamics > PK/PD Efficacy > Clinical Response/Remission Pharmacokinetics/Pharmacodynamics > PK/PD Efficacy > Clinical Response/Remission Efficacy > Clinical Response/Duration Pharmacokinetics/Pharmacodynamics > PK/PD Efficacy > Immunological Response Safety/Toxicity > Adverse Drug Reactions Efficacy > Clinical Response/Remission Ef…	Module 1 and 2: Part A: Percentage of participants with PSA50 response rate [Time Frame: Up to approximately 2 years] The PSA50 response rate is defined as the percentage of participants achieving ≥ 50% decrease in PSA from baseline to the lowest post-baseline PSA result. Module 1 and 2: Parts A, B and C: Percentage of participants with PSA90 response rate [Time Frame: Up to approximately 2 years…	2025-09-22	Anticipated							2029-01-09	Anticipated	2029-01-09	Anticipated
667705	NCT07179783 SKB264-KL-A167-AVPC/NEPC-01 TrialTroveID-667705	Phase II Study of the Combination of Sacituzumab Tirumotecan(SKB264)and Tagitanlimab (KL-A167) in the Treatment of Aggressive Variant Prostate Cancer (AVPC) and Neuroendocrine Prostate Cancer (NEPC)	II	Open	Oncology	Oncology: Neuroendocrine; Oncology: Prostate	Hormone refractory; Other; PD-1 Naive; PD-L1 Naive; Second line; Stage III; Stage IV	Adenocarcinoma; Neuroendocrine Tumors; Prostatic Neoplasms	Trialtrove	(Other Hospital/Academic/Medical Center) Sichuan Kelun Pharmaceutical Co.	Sponsor Collaborator	Academic Industry, generic	China		Chengdu	610071	tagitanlimab sacituzumab tirumotecan	PD-L1 antagonist; Immuno-oncology therapy; Immune checkpoint inhibitor DNA topoisomerase I inhibitor	CD274 molecule DNA topoisomerase I; tumor associated calcium signal transducer 2	Anticancer, immunological Anticancer, other	Biological > Protein > Antibody > Humanized monoclonal antibody Biological > Protein > Antibody > Antibody-drug conjugate; Small molecule > Synthetic small molecule						albumin; CD40; CYP3A4; GPT; ICOS; insulin; THPO; TNFRSF18; TNFRSF4; TNFRSF9	Diagnostic; Predictive; Predisposing; Prognostic	To evaluate the efficacy and safety of the combination of Sacituzumab Tirumotecan (SKB264) and Tagitanlimab (KL-A167) in the treatment of AVPC (aggressive variant prostate cancer) and NEPC (neuroendocrine prostate cancer).	Overall response rate Response evaluation criteria in solid tumors	Efficacy > Clinical Response/Remission Efficacy > Clinical Response/Remission	Objective Response Rate (ORR) [Time Frame: Up to approximately 24 months] Objective Response Rate (ORR) assessed according to the evaluation criteria for the efficacy of solid tumors (RECIST v1.1)/ Prostate Cancer Clinical Trials Working Group(PCWG3).	Adverse Events Clinical benefit rate Common Terminology Criteria for Adverse Events Complete response Duration of overall response Overall survival Partial response Progression-free survival Progressive disease rate Response evaluation criteria in solid tumors Stable Disease	Safety/Toxicity > Adverse Drug Reactions Efficacy > Clinical Response/Remission Safety/Toxicity > Adverse Drug Reactions Efficacy > Clinical Response/Remission Efficacy > Clinical Response/Duration Efficacy > Survival Efficacy > Clinical Response/Remission Efficacy > Survival Efficacy > Clinical Response/Progression Efficacy > Clinical Response/Remission Efficacy > Clinical Response/Remission	Progression Free Survival(PFS) [Time Frame: From treatment administration up to a maximum duration of 24 months.] The time from the beginning of the patient's treatment to the disease progression or death for any reason. Based on RECIST criteria v1.1/ PCWG3. Duration of Response(DOR) [Time Frame: Through study completion, an expected average of 24 months.] Duration of Response, from the first tim…	2025-09-18	Actual							2027-06-30	Anticipated	2027-07-31	Anticipated
660180	MBRC-201-001 NCT07145255 TrialTroveID-660180	A Multicenter, Open-label Phase 1/2 Dose Finding, Safety, and Pharmacokinetic Study of MBRC-201, an Antibody-drug Conjugate, in Advanced Refractory Solid Tumors	I/II	Planned	Oncology	Oncology: Breast; Oncology: Colorectal; Oncology: Lung, Non-Small Cell; Oncology: Prostate; Oncology: Unspecified Solid Tumor	Estrogen receptor positive; HER2 low; HER2 negative; Hormone refractory; Progesterone receptor positive; Second line; Stage III; Stage IV; Triple receptor negative	Breast Neoplasms; Carcinoma, Non-Small-Cell Lung; Colorectal Neoplasms; Prostatic Neoplasms	Trialtrove	MBrace Therapeutics	Sponsor	Industry, all other pharma	United States	CA	San Diego	92121	MBRC-201	Unidentified pharmacological activity	Unspecified	Anticancer, other	Biological > Protein > Antibody > Antibody-drug conjugate; Small molecule > Synthetic small molecule						CD4; ERBB2	Diagnostic; Predictive; Predisposing; Prognostic	This is a multicenter, open-label FIH, Phase 1a (dose escalation), Phase 1b (dose expansion) and Phase 2 study in patients with advanced metastatic solid tumors refractory to standard treatment.	Adverse Events Clinical benefit rate Common Terminology Criteria for Adverse Events Dose-limiting toxicities Duration of overall response Overall response rate - duration Overall response rate Progression-free survival Response evaluation criteria in solid tumors Safety and Tolerability Stable Disease Treatment Emergent Adverse Events	Safety/Toxicity > Adverse Drug Reactions Efficacy > Clinical Response/Remission Safety/Toxicity > Adverse Drug Reactions Safety/Toxicity > Safety/Tolerability Efficacy > Clinical Response/Duration Efficacy > Clinical Response/Remission Efficacy > Clinical Response/Remission Efficacy > Survival Efficacy > Clinical Response/Remission Safety/Toxicity > Safety/Tolerability Efficacy > Clinical Respons…	Type, incidence, severity, seriousness, and relatedness of adverse events (AEs) [Time Frame: From Enrollment through treatment and long term follow-up (approximately 24 months)] • TEAEs will be graded according to National Cancer Institute Common Terminology Criteria for Adverse Events (NCI CTCAE) v.5.0. • Incidence and prevalence of Dose-limiting Toxicities (DLTs) and cumulative safety by dose l…	Overall response rate Response evaluation criteria in solid tumors	Efficacy > Clinical Response/Remission Efficacy > Clinical Response/Remission	To evaluate the antitumor activity of MBRC-201 at the RP2D [Time Frame: Approximately 24 months] Investigator-assessed ORR by RECIST v1.1 To evaluate preliminary antitumor activity of MBRC-201 at potential RP2D, OBRDs, and dosing regimens [Time Frame: approximately 24 months] Investigator-assessed ORR by Response Evaluation Criteria in Solid Tumor (RECIST) v1.1	2025-09-01	Anticipated							2029-09-30	Anticipated	2029-12-30	Anticipated
657095	DS1062-328 NCT07129993 TrialTroveID-657095 TU03	A Randomized, Open-Label, Phase 2/3 Study of Datopotamab Deruxtecan (Dato-DXd) Plus Carboplatin or Cisplatin Versus Gemcitabine Plus Carboplatin or Cisplatin in Participants With Locally Advanced or Metastatic Urothelial Carcinoma (la/mUC) Who Progressed During or After Enfortumab Vedotin (EV) Plus Pembrolizumab Combination Treatment TROPION-Urothelial03 (TU03)	II/III	Planned	Oncology	Oncology: Bladder; Oncology: Prostate; Oncology: Renal	Hormone refractory; PD-1 Naive; PD-1 Refractory; PD-L1 Naive; PD-L1 Refractory; Second line; Squamous Cell; Stage III; Stage IV	Carcinoma; Carcinoma, Renal Cell; Carcinoma, Transitional Cell; Kidney Neoplasms; Prostatic Neoplasms; Urethral Neoplasms; Urinary Bladder Neoplasms; Wilms Tumor	Trialtrove	Daiichi Sankyo AstraZeneca	Sponsor Collaborator	Industry, all other pharma Industry, Top 20 Pharma	Japan United Kingdom		Chuo-ku Cambridge	103-8426 CB2 0AA	datopotamab deruxtecan	DNA topoisomerase I inhibitor; Immuno-oncology therapy; TROP2 inhibitor	DNA topoisomerase I; tumor associated calcium signal transducer 2	Anticancer, other	Biological > Protein > Antibody > Antibody-drug conjugate; Small molecule > Synthetic small molecule	gemcitabine hydrochloride cisplatin carboplatin (iv)	DNA synthesis inhibitor; Thymidylate synthase inhibitor; DNA repair enzyme inhibitor; Cell cycle inhibitor DNA inhibitor; DNA synthesis inhibitor DNA inhibitor; DNA synthesis inhibitor	checkpoint kinase 1 Not applicable Not applicable	Antiviral, other; Anticancer, antimetabolite Anticancer, alkylating Anticancer, alkylating	Small molecule; Small molecule > Synthetic small molecule; Unidentified Small molecule > Synthetic small molecule Small molecule; Small molecule > Synthetic small molecule	PDCD1	Diagnostic; Predictive; Predisposing; Prognostic	This is a global, multicenter, randomized, open-label, Phase 2/3 study of Dato-DXd plus carboplatin or cisplatin versus gemcitabine plus carboplatin or cisplatin in participants with la/mUC who progressed during or after EV plus pembrolizumab combination treatment. This trial will start with part A, Phase 2. During part A, Phase 2, preliminary efficacy and safety will be assessed, and the recomme…	Complete response Overall response rate Overall survival Partial response Progression-free survival Response evaluation criteria in solid tumors	Efficacy > Clinical Response/Remission Efficacy > Clinical Response/Remission Efficacy > Survival Efficacy > Clinical Response/Remission Efficacy > Survival Efficacy > Clinical Response/Remission	Overall Response Rate - Part A (Phase 2) [Time Frame: From Phase 2 randomization to the first documented radiographic disease progression or death due to any cause, whichever occurs first, up to approximately 34 months] Overall Response Rate (ORR) is defined as the proportion of participants with a Best Overall Response (BOR) of confirmed Complete Response (CR) or confirmed Partial Response (PR).…	Duration of overall response Overall response rate Progression-free survival Response evaluation criteria in solid tumors	Efficacy > Clinical Response/Duration Efficacy > Clinical Response/Remission Efficacy > Survival Efficacy > Clinical Response/Remission	Duration of Response - Part A (Phase 2) [Time Frame: From the date of first documentation of objective tumor response to the date of the first documented radiographic disease progression or death due to any cause, whichever occurs first in Phase 2, up to approximately 34 months] Duration of Response (DoR) is defined as the time from the date of first documentation of objective tumor response (con…	2025-09-26	Anticipated							2029-06-01	Anticipated	2030-01-22	Anticipated
656133	D781WR00001 DESTINY-PANTUMOUR04 DP-04 NCT07124000 TrialTroveID-656133	Effectiveness of T-DXd Across HER2-positive Solid Tumors in Patients Who Have Received Prior Systemic Treatment and Have no Satisfactory Alternative Treatment Options: A Hybrid Observational Study	IV	Planned	Oncology	Oncology: Anal; Oncology: Bladder; Oncology: Cervical; Oncology: Endometrial; Oncology: Esophageal; Oncology: GIST; Oncology: Head/Neck; Oncology: Liver; Oncology: Melanoma; Oncology: Neuroendocrine; Oncology: Ovarian; Oncology: Pancreas; Oncology: Prostate; Oncology: Renal; Oncology: Soft Tissue Sarcoma; Oncology: Testicular; Oncology: Unspecified Solid Tumor; Oncology: Vaginal; Oncology: Vulvar	(N/A); Gastrointestinal; HER2 positive; Line of therapy N/A; Nasopharyngeal; Second line; Stage III; Stage IV	Anus Neoplasms; Carcinoma, Renal Cell; Endometrial Neoplasms; Esophageal Neoplasms; Fibrosarcoma; Gallbladder Neoplasms; Gastrointestinal Neoplasms; Gastrointestinal Stromal Tumors; Head and Neck Neoplasms; Kidney Neoplasms; Leiomyosarcoma; Liposarcoma; Liver Neoplasms; Melanoma; Mouth Neoplasms; Nasopharyngeal Neoplasms; Neuroendocrine Tumors; Ovarian Neoplasms; Pancreatic Neoplasms; Prostatic N…	Trialtrove	AstraZeneca	Sponsor	Industry, Top 20 Pharma	United Kingdom		Cambridge	CB2 0AA	trastuzumab deruxtecan	ErbB-2 tyrosine kinase inhibitor; DNA topoisomerase I inhibitor	DNA topoisomerase I; erb-b2 receptor tyrosine kinase 2	Anticancer, other	Biological > Protein > Antibody > Antibody-drug conjugate; Small molecule > Synthetic small molecule						ERBB2	Diagnostic; Predictive; Predisposing; Prognostic	This study will evaluate the effectiveness of T-DXd in patients with HER2-positive (IHC 3+) locally advanced, unresectable, or metastatic solid tumors who have received prior systemic treatment for metastatic or advanced disease and have no satisfactory alternative treatment options in a real-world setting in the US	Duration of overall response Overall response rate Partial response Response rate	Efficacy > Clinical Response/Duration Efficacy > Clinical Response/Remission Efficacy > Clinical Response/Remission Efficacy > Clinical Response/Remission	Real world response rate (rwRR) [Time Frame: Through study completion, up to 2.5 years after enrolment] rwRR is defined as the proportion of patients with a clinician assessment of complete or partial response while on T-DXd treatment Real world duration of response (rwDoR) [Time Frame: Through study completion, up to 2.5 years after enrolment] rwDoR is defined as the time from first physician re…	Time to next treatment	Efficacy > Disease Progression	Real world time to treatment discontinuation (rwTTD) [Time Frame: Through study completion, up to 2.5 years after enrolment] rwTTD is defined as the time from first administration of T-DXd to the date of the clinican decision to discontinue treatment with T-DXd or patient death while on T-DXd therapy Real world time to next treatment (rwTTNT) [Time Frame: Through study completion, up to 2.5 years…	2025-08-31	Anticipated							2028-02-28	Anticipated	2028-02-28	Anticipated
654547	CTR20252986 HS-20093-107 NCT07115446 TrialTroveID-654547	A Phase Ib Study to Explore the Safety, Tolerability, and Pharmacokinetics of HS-20093 Combination With HRS-5041 in Patients With Advanced Prostate Cancer	I	Planned	Oncology	Oncology: Prostate	Hormone refractory; Second line; Stage III; Stage IV	Prostatic Neoplasms	Trialtrove	Jiangsu Hansoh Pharmaceutical Group Co./Shanghai Hansoh Biomedical Technology Co. Jiangsu Hansoh Pharmaceutical Group Co./Changzhou Hengbang Pharmaceutical Co.	Sponsor Collaborator	Industry, all other pharma Industry, all other pharma	China China		Lianyungang Lianyungang	222069 222069	risvutatug rezetecan HRS-5041	DNA topoisomerase I inhibitor; Immuno-oncology therapy; Immune checkpoint inhibitor Androgen receptor antagonist; Cytochrome P450 inhibitor; Protein degrader	CD276 molecule; DNA topoisomerase I androgen receptor	Anticancer, immunological Anticancer, other	Biological > Protein > Antibody > Antibody-drug conjugate; Small molecule > Synthetic small molecule Small molecule > Synthetic small molecule								HS-20093 is a fully humanized IgG1 antibody-drug conjugate (ADC) which specifically binds to B7-H3, a target wildly expressed on solid tumor cells. HRS-5041 is a Proteolysis Targeting Chimeras (PROTAC) targeting androgen receptors. This is a phase Ib, open-label, multi-center study to evaluate the safety, tolerability, and pharmacokinetics (PK) of HS-20093 combination with HRS-5041 in patients wi…	Dose-limiting toxicities Maximum tolerated dose Safety and Tolerability	Safety/Toxicity > Safety/Tolerability Safety/Toxicity > Safety/Tolerability Safety/Toxicity > Safety/Tolerability	To determine the maximum tolerated dose (MTD) or Maximum Administrated dose (MAD) [Time Frame: 21 days from administration of the first dose (C1D1) in the dose escalation phase， assessed up to 24 months] Number of participants with dose limiting toxicity Primary objective: To evaluate the safety and tolerability of HS-20093 in combination with HRS-5041 in subjects with advanced prostate cancer Pr…	Adverse Events Area under the curve score Cardiac Telemetry Clinical benefit rate Cmax Common Terminology Criteria for Adverse Events Duration of overall response Immunogenicity (other timeframe) Immunogenicity Overall response rate Plasma concentration Progression-free survival Progressive disease rate PSA Level Response evaluation criteria in solid tumors Response rate Safety and Tolerability S…	Safety/Toxicity > Adverse Drug Reactions Pharmacokinetics/Pharmacodynamics > PK/PD Safety/Toxicity > Cardiac Measures/Events Efficacy > Clinical Response/Remission Pharmacokinetics/Pharmacodynamics > PK/PD Safety/Toxicity > Adverse Drug Reactions Efficacy > Clinical Response/Duration Efficacy > Immunological Response Safety/Toxicity > Adverse Drug Reactions Efficacy > Clinical Response/Remission …	To evaluate the incidence and severity of adverse events (AEs) [Time Frame: From the first dose(C1D1) up to 30 days after the last dose of HRS-5041 or 90 days after the last dose of HS-20093 (whichever is later)] AE assessed by investigator exclusively related to subject's underlying disease or medical condition \[graded according to the NCI Common Terminology Criteria for Adverse Events (CTCAE),…	2025-08-01	Anticipated							2027-12-01	Anticipated	2028-12-01	Anticipated
652480	CTR20231298 MHB088C-CP001CN NCT07102004 TrialTroveID-652480	A Phase I/II Study of MHB088C for Patients With Advanced Malignant Solid Tumors	I/II	Open	Oncology	Oncology: Esophageal; Oncology: Lung, Small Cell; Oncology: Neuroendocrine; Oncology: Prostate; Oncology: Unspecified Solid Tumor	Extensive; Fourth line or greater; Hormone refractory; Metastatic; PD-1 Refractory; PD-L1 Refractory; Pulmonary; Second line; Stage III; Stage IV; Third line	Esophageal Neoplasms; Neuroendocrine Tumors; Prostatic Neoplasms; Small Cell Lung Carcinoma	Trialtrove	Qilu Pharmaceutical Co. Mingren Pharmaceutical Co./Minghui Pharmaceutical (Hangzhou) Co.	Sponsor Collaborator	Industry, all other pharma Industry, all other pharma	China China		Jinan Shanghai	250104 201114	MHB-088C	DNA topoisomerase I inhibitor; B7-H3 antagonist; Immuno-oncology therapy; Immune checkpoint inhibitor	CD276 molecule; DNA topoisomerase I	Anticancer, immunological	Biological > Protein > Antibody > Antibody-drug conjugate; Biological > Protein > Antibody > Humanized monoclonal antibody; Small molecule > Synthetic small molecule						GPT	Predisposing; Prognostic	To evaluate the safety/tolerability, pharmacokinetics, immunogenicity and preliminary efficacy of MHB088C in participants with advanced solid tumors To evaluate MHB088C for injection for the treatment of patients with advanced solid tumors Incremental phase: to evaluate the safety and tolerability of MHB088C in advanced malignant solid tumors Extended phase: Determine the recommended phase II dos…	Adverse Events Complete response Dose-limiting toxicities Maximum tolerated dose Overall response rate Partial response Response evaluation criteria in solid tumors Safety and Tolerability Serious Adverse Event	Safety/Toxicity > Adverse Drug Reactions Efficacy > Clinical Response/Remission Safety/Toxicity > Safety/Tolerability Safety/Toxicity > Safety/Tolerability Efficacy > Clinical Response/Remission Efficacy > Clinical Response/Remission Efficacy > Clinical Response/Remission Safety/Toxicity > Safety/Tolerability Safety/Toxicity > Serious Adverse Events	Primary Outcome Measures: Adverse event (AE) and Serious adverse event (SAE) (Phase Ia) [Time Frame: After first administration of study drug until 30 days after last dose of study drug. Through phase Ia completion, an average of 1 year.] Incidence and severity of adverse events (AEs) and serious adverse events (SAEs) Dose limited toxicity (DLT) (Phase Ia) [Time Frame: Cycle 1 (28 days for subjec…	Clinical benefit rate Duration of overall response Overall response rate Overall survival Progression-free survival PSA Level Response rate Serious Adverse Event	Efficacy > Clinical Response/Remission Efficacy > Clinical Response/Duration Efficacy > Clinical Response/Remission Efficacy > Survival Efficacy > Survival Efficacy > PSA progression Efficacy > Clinical Response/Remission Safety/Toxicity > Serious Adverse Events	Secondary endpoints and time to evaluation 1 Incremental phase: pharmacokinetic parameters of total antibody, ADC, and free toxin MH088 of subjects at different time points in cycles 1 and 3 of MHB30010008C Cycle1,Cycle3 Security metrics 2 Incremental phase: to evaluate antitumor efficacy (including, but not limited to, objective response rate (ORR), duration of response (DoR), disease control ra…	2023-06-20	Actual							2026-07-01	Anticipated	2027-07-01	Anticipated
650979	IUNU-PC-125 NCT07093866 TrialTroveID-650979	Efficacy and Safety of Disitamab Vedotin Plus Abiraterone for Metastatic Castration-Resistant Prostate Cancer：a Phase II Study	II	Open	Oncology	Oncology: Prostate	Hormone refractory; Second line; Stage IV	Prostatic Neoplasms	Trialtrove	(Other Hospital/Academic/Medical Center)	Sponsor	Academic					prednisone disitamab vedotin abiraterone, DisperSol Technologies	Immunosuppressant; Corticosteroid agonist Tubulin inhibitor Steroid synthesis inhibitor; 17,20 lyase inhibitor; Dehydrogenase inhibitor	erb-b2 receptor tyrosine kinase 2 cytochrome P450 family 17 subfamily A member 1	Immunosuppressant; Anti-inflammatory Anticancer, other Anticancer, other	Small molecule > Synthetic small molecule Biological > Protein > Antibody > Antibody-drug conjugate; Small molecule > Synthetic small molecule Reformulation > Oral reformulation; Small molecule; Small molecule > Synthetic small molecule						ERBB2; FOLH1; GPT	Diagnostic; Predictive; Predisposing; Prognostic	This is an open-label，prospective，single-arm，phase 2 trial aims to evaluate the efficacy and safety of disitamab vedotin combined with abiraterone in patients with metastatic castration-resistant prostate cancer.			PSA 50 [Time Frame: baseline up to 24 weeks] Proportion of patients with a ≥50 % prostate-specific antigen (PSA) reduction from baseline at Week 12, confirmed by a repeat assessment at least 3 weeks later.	Progression-free survival	Efficacy > Survival	PSA 30 [Time Frame: baseline up to 24 weeks] Proportion of patients with a ≥30 % prostate-specific antigen (PSA) reduction from baseline at Week 12, confirmed by a repeat assessment at least 3 weeks later. PSA 90 [Time Frame: baseline up to 24 weeks] Proportion of patients with a ≥90 % prostate-specific antigen (PSA) reduction from baseline at Week 12, confirmed by a repeat assessment at least 3 …	2025-07-20	Anticipated							2026-12-30	Anticipated	2027-12-30	Anticipated
649598	78278343PBPCR1004 ISRCTN11926317 NCT07082920 TrialTroveID-649598	A Phase Ib Study of JNJ-78278343, a T-cell Redirecting Agent Targeting Human Kallikrein 2 (KLK2), in Combination With JNJ-95298177, an Antibody Drug Conjugate Targeting Prostate Specific Membrane Antigen, for Prostate Cancer	I	Open	Oncology	Oncology: Prostate	(N/A); Hormone refractory; Line of therapy N/A	Prostatic Neoplasms	Trialtrove	Johnson & Johnson/Janssen R&D {Johnson & Johnson/J&JPRD {Johnson & Johnson/Janssen-Cilag/Janssen Research Foundation}}	Sponsor	Industry, Top 20 Pharma	United States	NJ	New Brunswick	NJ 08933	JNJ-8177 pasritamig	Microtubule inhibitor; Glutamate carboxypeptidase inhibitor; Tubulin polymerization inhibitor; Immuno-oncology therapy Kallikrein-related peptidase 2 inhibitor; CD3 agonist	folate hydrolase 1 kallikrein related peptidase 2	Anticancer, immunological Anticancer, immunological	Biological > Protein > Antibody > Antibody-drug conjugate; Biological > Protein > Antibody > Monoclonal antibody, other; Small molecule > Synthetic small molecule Biological > Protein > Antibody > Cell engager, bispecific; Biological > Protein > Antibody > Humanized monoclonal antibody						androgen receptor; KLK4; OMA1; PCLAF	Diagnostic; Predictive; Predisposing; Prognostic	The purpose of this study is to identify the recommended phase 2 combination dose (RP2CD) of JNJ-78278343 in combination with JNJ-95298177 in Part 1 (Dose confirmation) of the study and to determine how safe and tolerable the RP2CD is for treatment of participants with metastatic castration-resistant prostate cancer (mCRPC; a stage of prostate cancer where the cancer has spread beyond the prostat…	Adverse Events Common Terminology Criteria for Adverse Events Dose-limiting toxicities Ocular Adverse Events	Safety/Toxicity > Adverse Drug Reactions Safety/Toxicity > Adverse Drug Reactions Safety/Toxicity > Safety/Tolerability Safety/Toxicity > Adverse Drug Reactions	Number of Participants With Adverse Events (AEs) by Severity [Time Frame: Up to 2 years 2 months] An AE is any untoward medical occurrence in a participant participating in a clinical study that does not necessarily have a causal relationship with the pharmaceutical/biological agent under study. Severity will be graded according to the National Cancer Institute Common Terminology Criteria for Adv…	Duration of overall response Immune Response Immunogenicity (other timeframe) Immunogenicity Overall response rate - duration Overall response rate Partial response Progression-free survival PSA Level Response evaluation criteria in solid tumors Response rate Time to response	Efficacy > Clinical Response/Duration Efficacy > Clinical Response/Remission Efficacy > Immunological Response Safety/Toxicity > Adverse Drug Reactions Efficacy > Clinical Response/Remission Efficacy > Clinical Response/Remission Efficacy > Clinical Response/Remission Efficacy > Survival Efficacy > PSA progression Efficacy > Clinical Response/Remission Efficacy > Clinical Response/Remission Effic…	Objective Response Rate (ORR) [Time Frame: Up to 2 years 2 months] ORR is defined as the percentage of participants who have a partial response (PR) or better according to the response evaluation criteria in solid tumors (RECIST) version 1.1 response criteria without evidence of bone progression according to prostate cancer working group 3 (PCWG3). Prostate-Specific Antigen (PSA) Response Rate [T…	2025-07-07	Actual							2027-09-15	Anticipated	2027-09-15	Anticipated
649222	BL-M14D1-ST-101 NCT07080242 TrialTroveID-649222	A Phase I Open-Label Study to Evaluate the Safety, Tolerability, Pharmacokinetics, and Efficacy of BL-M14D1 in Subjects With Locally Advanced or Metastatic Small Cell Lung Cancer and Other Neuroendocrine Tumors	I	Planned	Oncology	Oncology: Lung, Small Cell; Oncology: Neuroendocrine; Oncology: Prostate	Extensive; Gastrointestinal; Merkel; Metastatic; Other; Pulmonary; Second line; Stage III; Stage IV; Unspecified	Carcinoma, Merkel Cell; Carcinoma, Neuroendocrine; Lung Neoplasms; Neuroendocrine Tumors; Prostatic Neoplasms; Small Cell Lung Carcinoma	Trialtrove	Sichuan Biokin Pharmaceutical Co./SystImmune	Sponsor	Industry, all other pharma	China		Chengdu	610041	BL-M14D1	Unidentified pharmacological activity	Unspecified	Anticancer, immunological	Biological > Protein > Antibody > Antibody-drug conjugate; Small molecule; Small molecule > Synthetic small molecule						CD4; DLL3; EPO; THPO; TPO	Diagnostic; Predictive; Predisposing; Prognostic	The objective of this study is to evaluate the Safety, Tolerability, Pharmacokinetics, and Efficacy of BL-M14D1 in Subjects with locally Advanced or Metastatic Small Cell Lung Cancer and Other Neuroendocrine Tumors	Absolute Neutrophil Count Cardiac Telemetry Dose-limiting toxicities Heart rate Maximum tolerated dose Neutropenia Platelet count Serious Adverse Event Treatment Emergent Adverse Events	Safety/Toxicity > Blood Measures (Safety/Toxicity) Safety/Toxicity > Cardiac Measures/Events Safety/Toxicity > Safety/Tolerability Safety/Toxicity > Cardiac Measures/Events Safety/Toxicity > Safety/Tolerability Safety/Toxicity > Adverse Drug Reactions Safety/Toxicity > Adverse Drug Reactions Safety/Toxicity > Serious Adverse Events Safety/Toxicity > Adverse Drug Reactions	Participants with Dose-limiting toxicities [Time Frame: 1 Year] A DLT is defined as any of the following events: Toxicity that results in a \>14-day delay in treatment * Hematologic toxicities: * Grade 4 neutrophil count decreased lasting \>7 days * Grade ≥3 febrile neutropenia of any duration * Grade ≥3 platelet count decreased with clinically significant hemorrhage * Nonhematologic toxicities: …	Area under the curve score Clinical benefit rate Cmax Duration of overall response Overall response rate Overall survival Progression-free survival Response evaluation criteria in solid tumors Time to response Tmax	Pharmacokinetics/Pharmacodynamics > PK/PD Efficacy > Clinical Response/Remission Pharmacokinetics/Pharmacodynamics > PK/PD Efficacy > Clinical Response/Duration Efficacy > Clinical Response/Remission Efficacy > Survival Efficacy > Survival Efficacy > Clinical Response/Remission Efficacy > Disease Progression Pharmacokinetics/Pharmacodynamics > PK/PD	Cmax of BL-M14D1 [Time Frame: 1 Year] Calculate maximum (peak) observed concentration of BL-M14D1 Cmax of anti-DLL3 antibodies [Time Frame: 1 Year] Calculate maximum (peak) observed concentration of anti-BL-DLL3 antibodies Cmax of free payload ED-04 [Time Frame: 1 Year] Calculate maximum (peak) observed concentration of free payload ED-04 Tmax of BL-M14D1 [Time Frame: 1 Year] Calculate time of ma…	2025-09-01	Anticipated							2027-12-31	Anticipated	2027-12-31	Anticipated
574416	NCT06959706 TGW101-101 TrialTroveID-574416	Phase I, First-in-Human, Open-Label Study Evaluating the Safety, Tolerability, Pharmacokinetics, and Preliminary Efficacy of TGW101 in Patients With Advanced Solid Tumors	I	Open	Oncology	Oncology: Breast; Oncology: Cervical; Oncology: Endometrial; Oncology: Esophageal; Oncology: Gastric; Oncology: Head/Neck; Oncology: Lung, Non-Small Cell; Oncology: Ovarian; Oncology: Prostate	Adenocarcinoma; EGFR; Estrogen receptor positive; HER2 negative; Hormone refractory; Progesterone receptor positive; Second line; Stage III; Stage IV; Triple receptor negative	Breast Neoplasms; Carcinoma, Non-Small-Cell Lung; Endometrial Neoplasms; Esophageal Neoplasms; Head and Neck Neoplasms; Neoplasms; Ovarian Neoplasms; Prostatic Neoplasms; Stomach Neoplasms; Uterine Cervical Neoplasms	Trialtrove	Tagworks Pharmaceuticals	Sponsor	Industry, all other pharma	Netherlands		Nijmegen	6525 ED	TGW-101	Tubulin inhibitor	Unspecified	Anticancer, other	Biological > Protein > Antibody > Antibody-drug conjugate; Biological > Protein > Antibody > Bispecific antibody; Biological > Protein > Antibody > Monoclonal antibody, other; Small molecule > Synthetic small molecule						EGFR; ERBB2; PGR	Diagnostic; Predictive; Predisposing; Prognostic	The primary objectives of this study are to evaluate the safety and tolerability of TGW101 and determine the recommended dosing regimen(s) for further study. The secondary objectives are to assess pharmacokinetics and preliminary anti-tumor activity. To evaluate safety, tolerability, pharmacokinetics, and preliminary efficacy in patients with advanced solid tumors.	Adverse Events Dose-limiting toxicities Maximum tolerated dose	Safety/Toxicity > Adverse Drug Reactions Safety/Toxicity > Safety/Tolerability Safety/Toxicity > Safety/Tolerability	Number of Participants Experiencing Adverse Events (AEs) [Time Frame: Up to approximately 10 months] Number of Participants Experiencing Dose Limiting Toxicities (DLTs) [Time Frame: Up to Day 21] Number of Participants Experiencing Cycle Delay [Time Frame: Up to approximately 10 months] Number of Participants Experiencing Dose Reduction [Time Frame: Up to approximately 10 months] RDE of TGW101 [T…	Accumulation index Area under the curve score Cmax Duration of overall response Elimination half-life Overall response rate - duration Overall response rate Overall survival Progression-free survival Tmax Volume of distribution	Pharmacokinetics/Pharmacodynamics > PK/PD Pharmacokinetics/Pharmacodynamics > PK/PD Pharmacokinetics/Pharmacodynamics > PK/PD Efficacy > Clinical Response/Duration Pharmacokinetics/Pharmacodynamics > PK/PD Efficacy > Clinical Response/Remission Efficacy > Clinical Response/Remission Efficacy > Survival Efficacy > Survival Pharmacokinetics/Pharmacodynamics > PK/PD Pharmacokinetics/Pharmacodynamics…	Area Under the Concentration-time Curve From Time Zero to the Last Quantifiable Concentration (AUClast) of TGW101-ADC Related Analytes [Time Frame: Up to approximately 10 months] Area Under the Concentration-time Curve From Time Zero to the end of the Dosing Interval (AUCtau) of TGW101-ADC Related Analytes [Time Frame: Up to approximately 10 months] Area Under the Concentration-time Curve From Ti…	2025-05-07	Actual							2026-09-01	Anticipated	2027-09-01	Anticipated
569163	ChiCTR2500100610 CTR20250917 DXC008-001 NCT06926283 TrialTroveID-569163	A Phase I, Open-Label, Multicenter, First-in-Human, Dose Escalation and Expansion Clinical Study to Evaluate the Safety, Tolerability, Pharmacokinetic Profiles and Preliminary Efficacy of DXC008 in Patients With Prostate Cancer and Other Solid Tumors (Such as Ewing Sarcoma)	I	Open	Oncology	Oncology: Prostate; Oncology: Soft Tissue Sarcoma; Oncology: Unspecified Solid Tumor	(N/A); Hormone refractory; Second line; Stage IV	Fibrosarcoma; Leiomyosarcoma; Liposarcoma; Prostatic Neoplasms; Rhabdomyosarcoma; Sarcoma; Sarcoma, Ewing; Synovial Sarcoma	Trialtrove	Hangzhou DAC Biotech Co.	Sponsor	Industry, all other pharma	China		Hangzhou	310018	DXC-008	Unidentified pharmacological activity	STEAP family member 1	Anticancer, other	Biological > Protein > Antibody > Antibody-drug conjugate; Biological > Protein > Antibody > Monoclonal antibody, other; Small molecule > Synthetic small molecule						EPO	Diagnostic; Predictive; Prognostic	To evaluate the safety, tolerability, MTD, DLT, RP2D, the PK characteristics, preliminary anti-tumor activity, the immunogenicity of DXC008 in patients with prostate cancer and other solid tumors such as Ewing sarcoma. To evaluate DXC008 for injection in patients with cancer. To evaluate the safety, tolerability, pharmacokinetic characteristics and preliminary efficacy of DXC008 for injection in …	Adverse Events Common Terminology Criteria for Adverse Events Dose-limiting toxicities Maximum tolerated dose Safety and Tolerability Serious Adverse Event	Safety/Toxicity > Adverse Drug Reactions Safety/Toxicity > Adverse Drug Reactions Safety/Toxicity > Safety/Tolerability Safety/Toxicity > Safety/Tolerability Safety/Toxicity > Safety/Tolerability Safety/Toxicity > Serious Adverse Events	Primary Outcome Measures : Number of participants that experienced dose limiting toxicities(DLTs) at given dose level. [Time Frame: 28 days] Dose Limiting Toxicities (DLTs) In Order to Determine the Maximum Tolerated. Number of participants with adverse events (AEs). [Time Frame: After first infusion of study drug, Through study completion an average of 1 year.] The adverse events will be evaluat…	Cmax Complete response Immunogenicity (other timeframe) Immunogenicity Overall response rate Partial response Plasma concentration Response evaluation criteria in solid tumors Safety and Tolerability Tmax Volume of distribution	Pharmacokinetics/Pharmacodynamics > PK/PD Efficacy > Clinical Response/Remission Efficacy > Immunological Response Safety/Toxicity > Adverse Drug Reactions Efficacy > Clinical Response/Remission Efficacy > Clinical Response/Remission Pharmacokinetics/Pharmacodynamics > PK/PD Efficacy > Clinical Response/Remission Safety/Toxicity > Safety/Tolerability Pharmacokinetics/Pharmacodynamics > PK/PD Phar…	Secondary Outcome Measures : Maximum observed serum or plasma concentration (Cmax). [Time Frame: Through study completion an average of 1 year.] One of the pharmacokinetics parameters for DXC008 investigator shall assess the relationship between the events and investigational product. Maximum serum drug time (Tmax). [Time Frame: Through study completion an average of 1 year.] One of the pharmacok…	2025-05-15	Actual	56.64	Anticipated	2030-02-01	Anticipated	1.94	Anticipated	2030-04-01	Anticipated	2030-04-01	Anticipated
569138	2400-001 CTR20252497 EUCT Number: 2024-517423-40-00 IDeate-Prostate01 jRCT2071250013 MK-2400-001 NCT06925737 TrialTroveID-569138 U1111-1312-2498	A Phase III, Open-label Study of Ifinatamab Deruxtecan Versus Docetaxel in Participants With Metastatic Castration-Resistant Prostate Cancer (mCRPC) (IDeate-Prostate01)	III	Open	Oncology	Oncology: Prostate	First line; Hormone refractory; Second line; Stage IV	Prostatic Neoplasms	Trialtrove	Merck & Co./Merck Sharp & Dohme (MSD) Daiichi Sankyo	Sponsor Collaborator	Industry, Top 20 Pharma Industry, all other pharma	United States Japan	NJ	Rahway Chuo-ku	07065 103-8426	ifinatamab deruxtecan	DNA topoisomerase I inhibitor; Immuno-oncology therapy; Immune checkpoint inhibitor	CD276 molecule; DNA topoisomerase I	Anticancer, immunological	Biological > Protein > Antibody > Antibody-drug conjugate; Biological > Protein > Antibody > Humanized monoclonal antibody; Small molecule > Synthetic small molecule	docetaxel prednisone	Tubulin inhibitor; Taxane; Tubulin polymerization inhibitor Immunosuppressant; Corticosteroid agonist	tubulin beta class I	Anticancer, other Immunosuppressant; Anti-inflammatory	Small molecule; Small molecule > Semisynthetic small molecule Small molecule > Synthetic small molecule	androgen receptor	Diagnostic; Predictive; Predisposing; Prognostic	Researchers are looking for new ways to treat metastatic castration-resistant prostate cancer (mCRPC). Researchers have designed a study medicine called ifinatamab deruxtecan (also called I-DXd or MK-2400) to treat mCRPC. The goal of this study is to learn if people who receive I-DXd live longer overall and live longer without the cancer growing or spreading than people who receive chemotherapy, …	Overall survival Progression-free survival Response evaluation criteria in solid tumors	Efficacy > Survival Efficacy > Survival Efficacy > Clinical Response/Remission	Overall Survival (OS) [Time Frame: Up to approximately 36 months] OS is defined as the time from randomization to death due to any cause. Radiographic Progression Free Survival (rPFS) [Time Frame: Up to approximately 36 months] rPFS is defined as the time from randomization to the first documented disease progression per prostate cancer working group (PCWG)-modifed Response Evaluation Criteria In…	Adverse Events Brief Pain Inventory Complete response Duration of overall response Overall response rate - duration Overall response rate Partial response PSA Level Response evaluation criteria in solid tumors Response rate Safety and Tolerability Time to skeletal-related event	Safety/Toxicity > Adverse Drug Reactions Efficacy > Symptom Assessment (Patient Reported Outcomes) Efficacy > Clinical Response/Remission Efficacy > Clinical Response/Duration Efficacy > Clinical Response/Remission Efficacy > Clinical Response/Remission Efficacy > Clinical Response/Remission Efficacy > PSA progression Efficacy > Clinical Response/Remission Efficacy > Clinical Response/Remission S…	Time to First Subsequent Therapy (TFST) [Time Frame: Up to approximately 36 months] TFST is defined as the time from randomization to initiation of the first subsequent anticancer therapy or death, whichever occurs first. Objective Response (OR) [Time Frame: Up to approximately 36 months] The OR is defined as a confirmed complete response (CR) or partial response (PR) per PCWG-modified RECIST 1.1…	2025-05-13	Actual							2028-06-26	Anticipated	2031-01-06	Anticipated
562259	CTR20251434 NCT06885281 TrialTroveID-562259 ZL-1310-002	A Phase Ib/II, Open-label, Multi-center Study of ZL-1310 in Participants with Selected Solid Tumors	I/II	Open	Oncology	Oncology: Lung, Small Cell; Oncology: Melanoma; Oncology: Neuroendocrine; Oncology: Prostate; Oncology: Unspecified Solid Tumor	(N/A); First line; Gastrointestinal; High-grade; Other; Pancreatic; Pulmonary; Second line; Stage III; Stage IV; Untreated	Melanoma; Neoplasms; Neuroendocrine Tumors; Prostatic Neoplasms; Small Cell Lung Carcinoma	Trialtrove	Zai Lab	Sponsor	Industry, all other pharma	China		Shanghai	201203	ZL-1310	DNA topoisomerase I inhibitor	delta like canonical Notch ligand 3; DNA topoisomerase I	Anticancer, other	Biological > Protein > Antibody > Antibody-drug conjugate; Small molecule > Synthetic small molecule						CYP2D6; CYP3A4; EGFR	Diagnostic; Predictive; Predisposing; Prognostic	A Phase Ib/II, Open-label, Multi-center Study of ZL-1310 in Participants With Selected Solid Tumors	Overall response rate Safety and Tolerability Serious Adverse Event Treatment Emergent Adverse Events	Efficacy > Clinical Response/Remission Safety/Toxicity > Safety/Tolerability Safety/Toxicity > Serious Adverse Events Safety/Toxicity > Adverse Drug Reactions	Incidence of Treatment Emergent Adverse-Events in Phase Ib [Time Frame: up to 24 months] Number of subjects with treatment-emergent adverse events (TEAEs) Incidence of Serious Adverse Events in Phase Ib [Time Frame: up to 24 months] Number of subjects with serious adverse events (SAEs) Evaluate antitumor activity of ZL-1310 as a single agent in Phase II Confirmed objective response rate (ORR) det…	Area under the curve score Clinical benefit rate Cmax Duration of overall response Elimination half-life Immunogenicity (other timeframe) Immunogenicity Overall response rate - duration Overall response rate Overall survival Progression-free survival Response evaluation criteria in solid tumors Safety and Tolerability Serious Adverse Event Tmax Treatment Emergent Adverse Events	Pharmacokinetics/Pharmacodynamics > PK/PD Efficacy > Clinical Response/Remission Pharmacokinetics/Pharmacodynamics > PK/PD Efficacy > Clinical Response/Duration Pharmacokinetics/Pharmacodynamics > PK/PD Efficacy > Immunological Response Safety/Toxicity > Adverse Drug Reactions Efficacy > Clinical Response/Remission Efficacy > Clinical Response/Remission Efficacy > Survival Efficacy > Survival Eff…	Evaluate preliminary antitumor activity of ZL-1310 as a single agent in Phase Ib [Time Frame: up to 24 months] 1. BICR-determined confirmed ORR as measured by RECIST v1.1 (For NEPC: RECIST v1.1 \[soft tissue\] and PCWG3 \[bone\] criteria; other indication-specific criteria as needed in Phase Ib 2. Investigator-determined confirmed ORR as measured by RECIST v1.1 (For NEPC: RECIST v1.1 \[soft tissu…	2025-05-12	Actual							2026-12-01	Anticipated	2027-06-01	Anticipated
560505	2024-516036-94 2400-01A EUCT Number: 2024-516036-94-00 IDeate-Prostate02 MK-2400-01A MK-2400-01A Substudy MK-2400-01A/​IDeate-Prostate02 NCT06863272 TrialTroveID-560505 U1111-1310-5406	MK-2400-01A Substudy: A Phase I/II, Open-label Umbrella Substudy of MK-2400-U01 Master Protocol to Evaluate the Safety and Efficacy of Ifinatamab Deruxtecan-based Treatment Combinations or Ifinatamab Deruxtecan Alone in Participants With Metastatic Castration-resistant Prostate Cancer (mCRPC) (IDeate-Prostate02)	I/II	Open	Oncology	Oncology: Prostate	Hormone refractory; Second line; Stage IV	Prostatic Neoplasms; Prostatic Neoplasms, Castration-Resistant	Trialtrove	Merck & Co./Merck Sharp & Dohme (MSD) Daiichi Sankyo	Sponsor Collaborator	Industry, Top 20 Pharma Industry, all other pharma	United States Japan	NJ	Rahway Chuo-ku	07065 103-8426	abiraterone acetate enzalutamide ifinatamab deruxtecan opevesostat	Steroid synthesis inhibitor; 17,20 lyase inhibitor; Dehydrogenase inhibitor Androgen receptor antagonist DNA topoisomerase I inhibitor; Immuno-oncology therapy; Immune checkpoint inhibitor Cholesterol side-chain cleavage enzyme inhibitor	cytochrome P450 family 17 subfamily A member 1 androgen receptor CD276 molecule; DNA topoisomerase I cytochrome P450 family 11 subfamily A member 1	Anticancer, hormonal Anticancer, hormonal Anticancer, immunological Hepatoprotective; Anticancer, hormonal; Anticancer, other; Reproductive/gonadal, general	Small molecule; Small molecule > Synthetic small molecule Small molecule; Small molecule > Synthetic small molecule Biological > Protein > Antibody > Antibody-drug conjugate; Biological > Protein > Antibody > Humanized monoclonal antibody; Small molecule > Synthetic small molecule Small molecule > Synthetic small molecule	docetaxel	Tubulin inhibitor; Taxane; Tubulin polymerization inhibitor	tubulin beta class I	Anticancer, other	Small molecule; Small molecule > Semisynthetic small molecule	androgen receptor	Diagnostic; Predictive; Predisposing; Prognostic	The purpose of this substudy is to assess the efficacy and safety of ifinatamab deruxtecan (I-DXd), given alone or with other treatments in participants with metastatic castration-resistant prostate cancer (mCRPC). The goals of this study are to learn about: * The safety of the study treatment and if people tolerate it. * A safe dose level of I-DXd that can be used with other treatments. * Partic…	Adverse Events Dose-limiting toxicities Neutropenia Overall response rate PSA Level Response rate Safety and Tolerability	Safety/Toxicity > Adverse Drug Reactions Safety/Toxicity > Safety/Tolerability Safety/Toxicity > Adverse Drug Reactions Efficacy > Clinical Response/Remission Efficacy > PSA progression Efficacy > Clinical Response/Remission Safety/Toxicity > Safety/Tolerability	Primary Outcome Measures Efficacy Phase: Number of Participants Who Experience One or More Dose-Limiting Toxicities (DLTs) - Combination Arms Only [Time Frame: Up to approximately 21 days] The following events if considered drug related by the Investigator, will be considered a DLT: Grade 4 nonhematologic toxicity (not based on laboratory value); Grade 4 hematologic toxicity lasting ≥7 days, exce…	Brief Pain Inventory Complete response Duration of overall response Overall response rate - duration Overall response rate Overall survival Partial response Progression-free survival Progressive disease rate Response evaluation criteria in solid tumors	Efficacy > Symptom Assessment (Patient Reported Outcomes) Efficacy > Clinical Response/Remission Efficacy > Clinical Response/Duration Efficacy > Clinical Response/Remission Efficacy > Clinical Response/Remission Efficacy > Survival Efficacy > Clinical Response/Remission Efficacy > Survival Efficacy > Clinical Response/Progression Efficacy > Clinical Response/Remission	Secondary Outcome Measures Objective Response Rate (ORR) [Time Frame: Up to approximately 54 months] ORR is defined as the percentage of participants with Complete Response (CR: disappearance of all target lesions) or Partial Response (PR: at least a 30% decrease in the sum of diameters of target lesions) per PCWG-Modified Response Evaluation Criteria in Solid Tumors Version 1.1 (RECIST 1.1). The…	2025-07-03	Actual							2030-02-18	Anticipated	2030-02-24	Anticipated
558774	FGCL-3246-112 NCT06842498 TrialTroveID-558774	A Phase II Dose Optimization Trial Evaluating a CD46-Targeted Antibody-Drug Conjugate (FG-3246) in Patients With Metastatic Castration-Resistant Prostate Cancer	II	Planned	Oncology	Oncology: Prostate	Hormone refractory; Second line; Stage IV	Prostatic Neoplasms	Trialtrove	FibroGen	Sponsor	Industry, all other pharma	United States	CA	San Francisco	94158	FG-3246	Tubulin inhibitor	CD46 molecule	Anticancer, other	Biological > Protein > Antibody > Antibody-drug conjugate; Small molecule > Synthetic small molecule						androgen receptor; BRCA1; CYP3A4; PARP1	Diagnostic; Early Detection; Predictive; Predisposing; Prognostic; Risk Assesment	The purpose of this study is to evaluate the safety, efficacy, tolerability, and pharmacokinetics (PK) of FG-3246, a cluster of differentiation 46 (CD46) targeting antibody-drug conjugate (ADC), in the treatment of participants with mCRPC who have progressed following treatment with one prior second-generation androgen receptor signaling inhibitor (ARSI) in any setting and no prior taxane therapy…	Cmax Progression-free survival Response evaluation criteria in solid tumors Treatment Emergent Adverse Events	Pharmacokinetics/Pharmacodynamics > PK/PD Efficacy > Survival Efficacy > Clinical Response/Remission Safety/Toxicity > Adverse Drug Reactions	Radiographic Progression-free Survival (rPFS) By Investigator Assessment Per Response Evaluation Criteria in Solid Tumors (RECIST) v1.1 and Prostate Cancer Clinical Trials Working Group 3 (PCWG3) Criteria [Time Frame: Until radiographic progression is noted (up to approximately 30 months)] Number of Participants With Treatment-emergent Adverse Events (TEAEs) [Time Frame: From first dose until 28 …	Clinical benefit rate Duration of overall response Immunogenicity Neutralizing antibody response Overall response rate Overall survival Progression-free survival Response evaluation criteria in solid tumors Response rate Time to skeletal-related event	Efficacy > Clinical Response/Remission Efficacy > Clinical Response/Duration Safety/Toxicity > Adverse Drug Reactions Efficacy > Immunological Response Efficacy > Clinical Response/Remission Efficacy > Survival Efficacy > Survival Efficacy > Clinical Response/Remission Efficacy > Clinical Response/Remission Efficacy > Disease Progression	rPFS Rate at 6 Months (rPFS6) Per RECIST v1.1 and PCWG3 Criteria [Time Frame: Month 6] rPFS Rate at 12 Months (rPFS12) Per RECIST v1.1 and PCWG3 Criteria [Time Frame: Month 12] Confirmed Objective Response Rate (ORR) Per RECIST v1.1 and PCWG3 Criteria [Time Frame: From first dose up to approximately 30 months] Duration of Response (DoR) Per RECIST v1.1 and PCWG3 Criteria [Time Frame: From first d…	2025-09-15	Anticipated							2028-03-31	Anticipated	2028-03-31	Anticipated
552995	EUCT number: 2024-519162-46-00 IPH4502-101 NCT06781983 TrialTroveID-552995	A Phase 1, Open-label, Multi-center Study of the Safety, Tolerability, and Efficacy of IPH4502 as a Single Agent in Advanced Solid Tumors	I	Open	Oncology	Oncology: Bladder; Oncology: Breast; Oncology: Cervical; Oncology: Colorectal; Oncology: Esophageal; Oncology: Gastric; Oncology: Head/Neck; Oncology: Lung, Non-Small Cell; Oncology: Melanoma; Oncology: Ovarian; Oncology: Prostate; Oncology: Renal; Oncology: Unspecified Solid Tumor	Second line; Squamous Cell; Stage III; Stage IV	Breast Neoplasms; Carcinoma, Non-Small-Cell Lung; Carcinoma, Renal Cell; Colorectal Neoplasms; Esophageal Neoplasms; Head and Neck Neoplasms; Kidney Neoplasms; Melanoma; Neoplasms; Ovarian Neoplasms; Prostatic Neoplasms; Stomach Neoplasms; Urethral Neoplasms; Urinary Bladder Neoplasms; Uterine Cervical Neoplasms; Wilms Tumor	Trialtrove	Innate Pharma	Sponsor	Industry, all other pharma	France		Marseille	13009	IPH-4502	DNA topoisomerase I inhibitor	DNA topoisomerase I; nectin cell adhesion molecule 4	Anticancer, other	Biological > Protein > Antibody > Antibody-drug conjugate; Biological > Protein > Antibody > Monoclonal antibody, other								This is a first-in-human, open-label, multicenter, Phase 1 study to evaluate the safety, tolerability and preliminary efficacy of IPH4502 and to determine the recommended Phase 2 dose (RP2D) in advanced solid tumors that are known to express Nectin-4 To investigate the safety and tolerability of IPH4502, an innovative Antibody-Drug Conjugate (ADC), in patients with advanced solid tumors known to …	Adverse Events Safety and Tolerability Treatment Emergent Adverse Events Vital signs	Safety/Toxicity > Adverse Drug Reactions Safety/Toxicity > Safety/Tolerability Safety/Toxicity > Adverse Drug Reactions Safety/Toxicity > Serious Adverse Events	Primary Outcome Measures Safety and Tolerability [Time Frame: From time of first dose through treatment period, including the follow-up: up to 24 months] To evaluate the incidence of AEs, SAEs, TEAEs, and DLTs. Primary objective • To assess the safety profile (DLTS and MTD/MAD) and tolerability of IPH4502, and to determine the RP2D in patients with advanced solid tumors. Primary endpoints • Safet…	Area under the curve score Clinical benefit rate Cmax Duration of overall response Immunogenicity (other timeframe) Immunogenicity Overall response rate - duration Overall response rate Plasma concentration Progression-free survival Time to response	Pharmacokinetics/Pharmacodynamics > PK/PD Efficacy > Clinical Response/Remission Pharmacokinetics/Pharmacodynamics > PK/PD Efficacy > Clinical Response/Duration Efficacy > Immunological Response Safety/Toxicity > Adverse Drug Reactions Efficacy > Clinical Response/Remission Efficacy > Clinical Response/Remission Pharmacokinetics/Pharmacodynamics > PK/PD Efficacy > Survival Efficacy > Disease Prog…	Secondary Outcome Measures Maximum Observed Plasma Concentration (Cmax) [Time Frame: From time of informed consent through treatment period, including the follow-up: up to 24 months] To characterize and evaluate the pharmacokinetic profile of IPH4502. Area Under the Plasma Concentration (AUC) [Time Frame: From time of informed consent through treatment period, including the follow-up: up to 24 mo…	2025-01-24	Actual							2028-04-01	Anticipated	2029-04-01	Anticipated
552110	CTR20250035 CTR20252000 HS-10502-103 NCT06769425 TrialTroveID-552110	A Phase I Study to Evaluate the Safety, Tolerability, Pharmacokinetics and Efficacy of HS-10502 Combination Treatment in Subjects with Advanced Solid Tumors	I	Open	Oncology	Oncology: Breast; Oncology: Gastric; Oncology: Ovarian; Oncology: Prostate; Oncology: Unspecified Solid Tumor	HER2 negative; Line of therapy N/A; Platinum-sensitive; Stage III; Stage IV; Triple receptor negative	Breast Neoplasms; Ovarian Neoplasms; Prostatic Neoplasms; Stomach Neoplasms	Trialtrove	Jiangsu Hansoh Pharmaceutical Group Co./Shanghai Hansoh Biomedical Technology Co.	Sponsor	Industry, all other pharma	China		Lianyungang	222069	mocertatug rezetecan risvutatug rezetecan HS-10502	DNA topoisomerase inhibitor; Immuno-oncology therapy; Immune checkpoint inhibitor DNA topoisomerase I inhibitor; Immuno-oncology therapy; Immune checkpoint inhibitor Poly ADP ribose polymerase 1 inhibitor; Poly ADP ribose polymerase 1 stimulant	V-set domain containing T cell activation inhibitor 1 CD276 molecule; DNA topoisomerase I poly(ADP-ribose) polymerase 1	Anticancer, immunological Anticancer, immunological Anticancer, other	Biological > Protein > Antibody > Antibody-drug conjugate; Biological > Protein > Antibody > Monoclonal antibody, other; Small molecule > Synthetic small molecule Biological > Protein > Antibody > Antibody-drug conjugate; Small molecule > Synthetic small molecule Small molecule; Small molecule > Synthetic small molecule	docetaxel lenalidomide abiraterone acetate platinum enzalutamide apatinib bevacizumab nab-paclitaxel rezvilutamide liposomal irinotecan	Tubulin inhibitor; Taxane; Tubulin polymerization inhibitor Vascular endothelial growth factor receptor antagonist; Interleukin 6 antagonist; Tumour necrosis factor alpha antagonist; Casein kinase 1 inhibitor; Angiogenesis inhibitor; Natural killer cell stimulant; IKAROS family zinc finger 1 inhibitor; IKAROS family zinc finger 3 inhibitor; Natural killer T cell stimulant; Farnesyl diphosphate sy…	tubulin beta class I cereblon; IKAROS family zinc finger 1; IKAROS family zinc finger 3 cytochrome P450 family 17 subfamily A member 1 androgen receptor kinase insert domain receptor; ret proto-oncogene vascular endothelial growth factor A tubulin beta class I androgen receptor	Anticancer, other Antidiabetic; GI inflammatory/bowel disorders; Anticancer, other; Antianaemic; Cardiostimulant; Antiarthritic, other; Analgesic, other Anticancer, hormonal Anticancer, other Anticancer, hormonal Anticancer, other Anticancer, immunological; Neurological Anticancer, other; Cardiovascular Anticancer, other Anticancer, other	Small molecule; Small molecule > Semisynthetic small molecule Small molecule; Small molecule > Synthetic small molecule Small molecule; Small molecule > Synthetic small molecule Small molecule > Synthetic small molecule Small molecule; Small molecule > Synthetic small molecule Small molecule; Small molecule > Synthetic small molecule Biological > Protein > Antibody > Humanized monoclonal antibody…	CCDC6; ERBB2; H4C6; HRH4	Diagnostic; Predictive; Predisposing; Prognostic	HS-10502 is a PARP1-specific selective inhibitor. The purpose if this study is to assess the safety, tolerability, pharmacokinetics (PK), and efficacy of HS-10502 Combination Treatment in subjects with advanced solid tumors. The study will be divided into phase Ia (dose escalation) and phase Ib (dose expansion). The dose-escalation study will be conducted to evaluate the safety, tolerability, PK …	Dose-limiting toxicities Maximum tolerated dose Overall response rate Response evaluation criteria in solid tumors Safety and Tolerability	Safety/Toxicity > Safety/Tolerability Safety/Toxicity > Safety/Tolerability Efficacy > Clinical Response/Remission Efficacy > Clinical Response/Remission Safety/Toxicity > Safety/Tolerability	Maximum tolerated dose (MTD) of HS-10502（Stage 1：Dose escalating stage） [Time Frame: Cycle 1 (21 days)] MTD is defined as the previous dose level at which 2 or more out of 2-6 subjects experienced a DLT. Maximum applicable dose (MAD) of HS-10502（Stage 1：Dose escalating stage） [Time Frame: Cycle 1 (21days)] MAD is defined as follows: a) based on PK data, it is anticipated that at this dose level, …	Adverse Events Area under the curve score Cancer Antigen 125 Clinical benefit rate Cmax Common Terminology Criteria for Adverse Events Concentration at steady state Duration of overall response Immunogenicity (other timeframe) Immunogenicity Overall response rate Overall survival Plasma concentration Progression-free survival PSA Level Response evaluation criteria in solid tumors Response rate Sa…	Safety/Toxicity > Adverse Drug Reactions Pharmacokinetics/Pharmacodynamics > PK/PD Efficacy > CA-125 Response Efficacy > Clinical Response/Remission Pharmacokinetics/Pharmacodynamics > PK/PD Safety/Toxicity > Adverse Drug Reactions Pharmacokinetics/Pharmacodynamics > PK/PD Efficacy > Clinical Response/Duration Efficacy > Immunological Response Safety/Toxicity > Adverse Drug Reactions Efficacy > C…	Incidence and severity of treatment-emergent adverse events [Time Frame: From Cycle 1 Day 1 (C1D1) until 28 days after the final dose. A cycle is 28 days.] Assessed by number and severity of adverse events as evaluated according to NCI CTCAE v5.0. PK parameters: The maximum observed concentration (Cmax) of HS-10502 [Time Frame: Cycle 1 Day 1 (each cycle is 28 days)] Defines as the maximum plasma …	2025-04-16	Actual							2026-06-30	Anticipated	2026-09-30	Anticipated
550163	CTR20251053 DM002001 NCT06751329 TrialTroveID-550163	A Phase I, Multicentre, Open-label, First-in-Human, Dose Escalation and Expansion Study of DM002 in Patients With Advanced Solid Tumors	I	Open	Oncology	Oncology: Breast; Oncology: Colorectal; Oncology: Endometrial; Oncology: Lung, Small Cell; Oncology: Neuroendocrine; Oncology: Ovarian; Oncology: Pancreas; Oncology: Prostate; Oncology: Unspecified Solid Tumor	(N/A); HER2 low; HER2 positive; Metastatic; Pulmonary; Second line; Stage III; Stage IV	Breast Neoplasms; Colorectal Neoplasms; Endometrial Neoplasms; Neoplasms; Neuroendocrine Tumors; Ovarian Neoplasms; Pancreatic Neoplasms; Prostatic Neoplasms; Small Cell Lung Carcinoma	Trialtrove	Biocytogen Pharmaceuticals (Beijing) Co./Doma Biopharmaceutical (Suzhou) Co./Xadcera Biopharmaceutical (Suzhou) Co.	Sponsor	Industry, all other pharma	China		Beijing		DM-002	DNA topoisomerase I inhibitor	DNA topoisomerase I; erb-b2 receptor tyrosine kinase 3; mucin 1, cell surface associated	Anticancer, immunological	Biological > Protein > Antibody > Antibody-drug conjugate; Biological > Protein > Antibody > Bispecific antibody; Small molecule > Synthetic small molecule						CD4; CYP3A4; ERBB2; ERBB3; GPT; IFNG; MUC1	Diagnostic; Predictive; Predisposing; Prognostic	The goal of study： The study has two parts: Part 1 Dose Escalation and Part 2 Dose Expansion. In Part 1, a few participants will receive the lowest dose of study drug. The study team will make sure it is safe and tolerated before enrolling new participants at a higher dose of study drug. There will be up to six or more dose levels of study drug tested (called cohorts). Which dose you receive will…	Adverse Events Cardiac Telemetry Dose-limiting toxicities Maximum tolerated dose Safety and Tolerability Vital signs	Safety/Toxicity > Adverse Drug Reactions Safety/Toxicity > Cardiac Measures/Events Safety/Toxicity > Safety/Tolerability Safety/Toxicity > Safety/Tolerability Safety/Toxicity > Safety/Tolerability Safety/Toxicity > Serious Adverse Events	Primary Outcome Measures Dose-limiting Toxicities (DLTs) of DM002 [Time Frame: 12 months] Incidence of DLTs of DM002 will be determined. A dose-limiting toxicity (DLT) is defined as grade 3 neurological toxicities (e.g. chemical meningitis) or other grade 4 toxicities. Maximum tolerated dose (MTD) for DM002 [Time Frame: 12 months] The MTD of DM002 will be determined. The MTD is defined as the dos…	Clinical benefit rate Cmax Complete response Overall response rate Overall survival Partial response Plasma concentration Progression-free survival Response evaluation criteria in solid tumors Time to response Tmax	Efficacy > Clinical Response/Remission Pharmacokinetics/Pharmacodynamics > PK/PD Efficacy > Clinical Response/Remission Efficacy > Clinical Response/Remission Efficacy > Survival Efficacy > Clinical Response/Remission Pharmacokinetics/Pharmacodynamics > PK/PD Efficacy > Survival Efficacy > Clinical Response/Remission Efficacy > Disease Progression Pharmacokinetics/Pharmacodynamics > PK/PD	Secondary Outcome Measures Area Under the Curve（AUC，ng·h/mL） [Time Frame: 12 months] Area under the plasma concentration-time curve from time zero extrapolated to infinity, calculated by linear up/log down trapezoidal summation. Maximum (peak) plasma concentration (Cmax, ng/mL) [Time Frame: 12 months] Maximum concentration, obtained directly from the observed concentration versus time data. Time …	2025-02-17	Actual							2027-10-08	Anticipated	2028-04-18	Anticipated
550038	ChiCTR2400094683 CTR20244858 SYS6043-001 TrialTroveID-550038	A Phase I clinical study of dose escalation, PK expansion and cohort expansion to evaluate the safety, tolerability, pharmacokinetics and efficacy of SYS6043 in patients with advanced/metastatic solid tumors	I	Planned	Oncology	Oncology: Breast; Oncology: Cervical; Oncology: Colorectal; Oncology: Endometrial; Oncology: Esophageal; Oncology: Head/Neck; Oncology: Liver; Oncology: Lung, Non-Small Cell; Oncology: Lung, Small Cell; Oncology: Metastatic Cancer; Oncology: Neuroendocrine; Oncology: Prostate; Oncology: Unspecified Solid Tumor	Adenocarcinoma; Bone mets; Estrogen receptor positive; Extensive; HER2 negative; Hormone refractory; Large Cell; Liver mets; Metastatic; PD-1 Refractory; PD-L1 Refractory; Progesterone receptor positive; Pulmonary; Second line; Squamous Cell; Stage I; Stage II; Stage III; Stage IV; Triple receptor negative	Breast Neoplasms; Carcinoma, Non-Small-Cell Lung; Colorectal Neoplasms; Endometrial Neoplasms; Esophageal Neoplasms; Head and Neck Neoplasms; Liver Neoplasms; Neoplasm Metastasis; Neuroendocrine Tumors; Prostatic Neoplasms; Small Cell Lung Carcinoma; Uterine Cervical Neoplasms	Trialtrove	(Other Hospital/Academic/Medical Center) CSPC Pharmaceutical Group Co./CSPC NBP Pharmaceutical Co./CSPC Megalith Biopharmaceutical Co. {CSPC Jushi Biopharmaceutical Co.}	Sponsor Sponsor	Academic Industry, generic	China		Shijiazhuang	050035	SYS-6043	Immuno-oncology therapy; Immune checkpoint inhibitor	CD276 molecule	Anticancer, immunological	Biological > Protein > Antibody > Antibody-drug conjugate; Small molecule > Synthetic small molecule						albumin; CYP3A4; EPO; ERBB2; GPT; PARP1; THPO; TNFSF11; TOP1; TPO	Diagnostic; Predictive; Predisposing; Prognostic	To evaluate the safety, tolerability, PK characteristics and preliminary anti-tumor efficacy of SYS6043 (B7-H3 targeted antibody-drug conjugate) in patients with advanced/metastatic solid tumors, including three parts: dose escalation, PK expansion and cohort expansion. The main purpose of the Phase Ia dose escalation is to evaluate the maximum tolerated dose/maximum administered dose and the rec…	Adverse Events Cardiac Telemetry Clinical benefit rate Cmax Cmin Dose-limiting toxicities Duration of overall response Elimination half-life Immunogenicity (other timeframe) Immunogenicity Maximum tolerated dose Neutralizing antibody response Overall response rate Overall survival Progression-free survival Response evaluation criteria in solid tumors Safety and Tolerability Serious Adverse Event …	Safety/Toxicity > Adverse Drug Reactions Safety/Toxicity > Cardiac Measures/Events Efficacy > Clinical Response/Remission Pharmacokinetics/Pharmacodynamics > PK/PD Pharmacokinetics/Pharmacodynamics > PK/PD Safety/Toxicity > Safety/Tolerability Efficacy > Clinical Response/Duration Pharmacokinetics/Pharmacodynamics > PK/PD Efficacy > Immunological Response Safety/Toxicity > Adverse Drug Reactions …	Primary endpoint and evaluation time index Occurrence and frequency of AEs, SAEs, and DLTs; MTD and RP2D; Evaluation time Up to 2 years End point selection Safety indicators index Objective response rate (ORR) assessed by the investigator based on RECIST v1.1 criteria. Occurrence and frequency of AEs and SAEs. Evaluation time Up to 2 years End point selection Effectiveness index + safety index Pr…	Clinical benefit rate Cmax Duration of overall response Immunogenicity (other timeframe) Immunogenicity Neutralizing antibody response Overall survival Progression-free survival Response evaluation criteria in solid tumors Safety and Tolerability Time to response Tmax	Efficacy > Clinical Response/Remission Pharmacokinetics/Pharmacodynamics > PK/PD Efficacy > Clinical Response/Duration Efficacy > Immunological Response Safety/Toxicity > Adverse Drug Reactions Efficacy > Immunological Response Efficacy > Survival Efficacy > Survival Efficacy > Clinical Response/Remission Safety/Toxicity > Safety/Tolerability Efficacy > Disease Progression Pharmacokinetics/Pharma…	Secondary endpoints and evaluation time index PK indicators: PK parameters of toxin-bound antibodies, total antibodies and free toxins after single and continuous administration of SYS6043: including but not limited to Cmax, Tmax, etc. Evaluation time Up to 2 years End point selection Effectiveness index + safety index index Immunogenicity: Anti-SYS6043 antibody incidence, titer, and neutralizing…	2024-12-26	Anticipated	25.18	Anticipated	2027-01-31	Anticipated	10.98	Anticipated	2027-12-31	Anticipated
547480	NCT06724159 PRINCIS SOGUG-PRINCIS TrialTroveID-547480	PRINCIS Study ("Public Health Clinical Research Project"): Observational Study of the Effectiveness of Drugs Funded by the National Health System for Genitourinary Tumors.	III	Open	Oncology	Oncology: Bladder; Oncology: Prostate; Oncology: Renal; Oncology: Testicular	(N/A); Line of therapy N/A	Carcinoma, Renal Cell; Kidney Neoplasms; Prostatic Neoplasms; Testicular Neoplasms; Urethral Neoplasms; Urinary Bladder Neoplasms; Urogenital Neoplasms; Wilms Tumor	Trialtrove	Spanish Oncology GenitoUrinary Group (Other Cooperative Group)	Sponsor Collaborator	Cooperative Group Cooperative Group					nivolumab enfortumab vedotin darolutamide	PD-1 antagonist; Immuno-oncology therapy; Immune checkpoint inhibitor Tubulin inhibitor; Nectin-4 antagonist; Tubulin polymerization inhibitor Selective androgen receptor modulator; Androgen receptor antagonist	programmed cell death 1 nectin cell adhesion molecule 4 androgen receptor; mechanistic target of rapamycin kinase	Immunomodulator, anti-infective; Anticancer, immunological Anticancer, immunological Anticancer, hormonal	Biological > Protein > Antibody > Human monoclonal antibody Biological > Protein > Antibody > Antibody-drug conjugate; Biological > Protein > Antibody > Human monoclonal antibody; Small molecule > Synthetic small molecule Small molecule; Small molecule > Synthetic small molecule								SOGUG-PRINCIS is a retrospective (regarding patient inclusion) and prospective follow-up, epidemiological, non-interventional, non-blinded, non-randomized, multicenter, national observational study with drugs. This study will collect data from patients with genitourinary tumors to analyze the effectiveness under routine clinical practice conditions of drugs recently approved for funding in the Sp…	Disease-free survival Overall survival Recurrence	Efficacy > Survival Efficacy > Survival Efficacy > Clinical Response/Remission	Progresion-free survival rate at 18 months [Time Frame: 18 months after the initiation of study treatment] For TRIDA substudy. Defined as the percentage of patients alive and free of progression of the disease (estimated by Kaplan-Meier method) at 18 months. Patients without event are censored in their last follow-up Relapse-free survival rate at 24 months [Time Frame: 24 months after the first d…				2024-12-13	Actual							2027-12-01	Anticipated	2027-12-01	Anticipated
546105	ADRX-0405-001 NCT06710379 TrialTroveID-546105	A Phase Ia/b Study of ADRX-0405 in Subjects with Select Advanced Solid Tumors	I	Open	Oncology	Oncology: Gastric; Oncology: Lung, Non-Small Cell; Oncology: Prostate	Hormone refractory; Line of therapy N/A; Stage III; Stage IV	Carcinoma, Non-Small-Cell Lung; Neoplasms; Prostatic Neoplasms; Stomach Neoplasms	Trialtrove	Adcentrx Therapeutics	Sponsor	Industry, all other pharma	United States	CA	San Diego	92121	ADRX-0405	DNA topoisomerase I inhibitor; STEAP1 inhibitor	DNA topoisomerase I; STEAP family member 1	Anticancer, other	Biological > Protein; Biological > Protein > Antibody > Antibody-drug conjugate; Biological > Protein > Antibody > Humanized monoclonal antibody; Small molecule > Synthetic small molecule								The primary purpose of this study is to assess the safety, tolerability, and pharmacokinetics, and to identify the optimal dose of ADRX-0405 in patients with select advanced solid tumors.	Adverse Events Safety and Tolerability	Safety/Toxicity > Adverse Drug Reactions Safety/Toxicity > Safety/Tolerability	Primary Outcome Measures Incidence of adverse events [Time Frame: Until study completion (estimated 2 years)] Primary objective: Characterizing the safety and tolerability of ADRX-0405 and determining its optimal dose.	Area under the curve score Clinical benefit rate Complete response Duration of overall response Elimination half-life Overall response rate - duration Overall response rate Overall survival Partial response Plasma concentration Progression-free survival Progressive disease rate Response evaluation criteria in solid tumors Stable Disease Volume of distribution	Pharmacokinetics/Pharmacodynamics > PK/PD Efficacy > Clinical Response/Remission Efficacy > Clinical Response/Remission Efficacy > Clinical Response/Duration Pharmacokinetics/Pharmacodynamics > PK/PD Efficacy > Clinical Response/Remission Efficacy > Clinical Response/Remission Efficacy > Survival Efficacy > Clinical Response/Remission Pharmacokinetics/Pharmacodynamics > PK/PD Efficacy > Survival …	Secondary Outcome Measures Measurement of End of Infusion or observed maximum blood concentration (Ceoi orCmax) of ADRX-0405 [Time Frame: Until study completion (estimated 2 years)] Measured from pharmacokinetic (PK) blood samples Measurement of trough concentration (Ctrough) of ADRX-0405 [Time Frame: Until study completion (estimated 2 years)] Measured from PK blood samples Measurement of area u…	2024-12-30	Actual							2026-07-01	Anticipated	2026-12-01	Anticipated
542483	EUCT Number: 2024-512421-92-00 JK06.1.01 NCT06667960 TrialTroveID-542483	A Phase I/II, Multicenter, Open Label, Dose Escalation & Dose Expansion Study of JK06, a 5T4 Antibody Drug Conjugate, in Patients With Unresectable Locally Advanced or Metastatic Cancer	I/II	Open	Oncology	Oncology: Bladder; Oncology: Breast; Oncology: Cervical; Oncology: Endometrial; Oncology: Esophageal; Oncology: Gastric; Oncology: Head/Neck; Oncology: Lung, Non-Small Cell; Oncology: Ovarian; Oncology: Prostate; Oncology: Renal; Oncology: Soft Tissue Sarcoma; Oncology: Unspecified Solid Tumor	Estrogen receptor positive; First line; Fourth line or greater; HER2 negative; PD-1 Refractory; PD-L1 Refractory; Progesterone receptor positive; Second line; Squamous Cell; Stage III; Stage IV; Third line; Triple receptor negative	Breast Neoplasms; Carcinoma, Non-Small-Cell Lung; Carcinoma, Renal Cell; Endometrial Neoplasms; Esophageal Neoplasms; Fibrosarcoma; Head and Neck Neoplasms; Kidney Neoplasms; Leiomyosarcoma; Liposarcoma; Neoplasm Metastasis; Ovarian Neoplasms; Prostatic Neoplasms; Rhabdomyosarcoma; Sarcoma; Stomach Neoplasms; Synovial Sarcoma; Urethral Neoplasms; Urinary Bladder Neoplasms; Uterine Cervical Neopla…	Trialtrove	Shenzhen Salubris Pharmaceuticals Co.	Sponsor	Industry, generic	China		Shenzhen	518048	JK-06	Microtubule inhibitor	trophoblast glycoprotein	Anticancer, other	Biological > Protein > Antibody > Antibody-drug conjugate; Biological > Protein > Antibody > Bispecific antibody						albumin; ALK; CD4; EGFR; ERBB2; ROS1	Companion Diagnosis; Diagnostic; Predictive; Predisposing; Prognostic	This is a Phase 1/2, open-label, multi-center, first-in-human, dose escalation and cohort expansion study evaluating multiple doses and schedules of intravenously administered JK06 in patients with unresectable locally, advanced or metastatic cancer. To evaluate JK06 for solid tumours known to express 5T4 To evaluate the safety, pharmacokinetics and preliminary efficacy of JK06. The primary objec…	Adverse Events Dose-limiting toxicities Maximum tolerated dose Safety and Tolerability Serious Adverse Event Treatment Emergent Adverse Events	Safety/Toxicity > Adverse Drug Reactions Safety/Toxicity > Safety/Tolerability Safety/Toxicity > Safety/Tolerability Safety/Toxicity > Safety/Tolerability Safety/Toxicity > Serious Adverse Events Safety/Toxicity > Adverse Drug Reactions	Dose-limiting Toxicity (DLT) [Time Frame: First 21 days of treatment.] The incidence of DLTs during the DLT assessment period. Dose-Finding [Time Frame: From First Patient Dosed to end of Escalation, up to 14 months.] Determination of the maximum-tolerated dose/recommended Phase 2 dose. Incidence of Treatment-Emergent Adverse Events [Safety and Tolerability] [Time Frame: First treatment through 2…	Area under the curve score Clinical benefit rate Cmax Complete response Immunogenicity (other timeframe) Immunogenicity Overall response rate Partial response Progression-free survival Response evaluation criteria in solid tumors Stable Disease Tmax	Pharmacokinetics/Pharmacodynamics > PK/PD Efficacy > Clinical Response/Remission Pharmacokinetics/Pharmacodynamics > PK/PD Efficacy > Clinical Response/Remission Efficacy > Immunological Response Safety/Toxicity > Adverse Drug Reactions Efficacy > Clinical Response/Remission Efficacy > Clinical Response/Remission Efficacy > Survival Efficacy > Clinical Response/Remission Efficacy > Clinical Respo…	Pharmacokinetics of JK06 [Time Frame: Day 1 of dosing through 7 days post last dose.] Maximum Plasma Concentration (Cmax) Pharmacokinetics of JK06 [Time Frame: Day 1 of dosing through 7 days post last dose.] Area Under the Curve (AUC) Immunogenicity of JK06 by blood level measurement [Time Frame: Day 1 of dosing through 7 days post last dose.] Lab draws at protocol defined intervals to measure Im…	2024-10-23	Actual							2028-04-01	Anticipated	2028-08-01	Anticipated
542044	NCT06663007 RC48-mCRPC TrialTroveID-542044	Prospective, Single Arm, Multi Cohort Clinical Study of Disitamab Vedotin(RC48) Monotherapy or Combination With Envafolimab for Second-line Treatment of CDK12 Alterations Metastatic Castration Resistant Prostate Cancer With Standard Treatment Failure	I/II	Open	Oncology	Oncology: Prostate	HER2 positive; Hormone refractory; Second line; Stage III; Stage IV	Prostatic Neoplasms	Trialtrove	(Other Hospital/Academic/Medical Center)	Sponsor	Academic					envafolimab disitamab vedotin	PD-L1 antagonist; Immuno-oncology therapy; Immune checkpoint inhibitor Tubulin inhibitor	CD274 molecule erb-b2 receptor tyrosine kinase 2	Antiviral, anti-HIV; Antiviral, other; Immunomodulator, anti-infective; Anticancer, immunological Anticancer, other	Biological > Protein > Antibody > Monoclonal antibody, other; Biological > Protein > Antibody > Single-domain antibody; Biological > Protein > Recombinant protein > Fusion protein Biological > Protein > Antibody > Antibody-drug conjugate; Small molecule > Synthetic small molecule						CDK12; EGFR; ERBB2	Diagnostic; Predictive; Predisposing; Prognostic	The aim of this study is to evaluate the efficacy and safety of vediximab monotherapy or in combination with enrolizumab for second-line treatment of CDK12 alterations mCRPC that has failed standard therapy. The research results are expected to provide new insights and breakthroughs for the treatment of advanced prostate cancer.	Overall response rate Response rate	Efficacy > Clinical Response/Remission Efficacy > Clinical Response/Remission	Primary Outcome Measures Prostate Specific Antigen (PSA) ≥50% Response Rate (PSA50) [Time Frame: From treatment administration up to a maximum duration of 36 months] Will assess PSA decline of ≥50% from baseline (PSA50), using the Prostate Cancer Working Group 3 (PCWG3) criteria. The main endpoint of the study was hierarchical testing, Step 1: ORR in CDK12 mut mCRPC with ERBB2 IHC 3+or FISH+or ER…	Adverse Events Common Terminology Criteria for Adverse Events Overall response rate Overall survival Progression-free survival Response evaluation criteria in solid tumors Safety and Tolerability	Safety/Toxicity > Adverse Drug Reactions Safety/Toxicity > Adverse Drug Reactions Efficacy > Clinical Response/Remission Efficacy > Survival Efficacy > Survival Efficacy > Clinical Response/Remission Safety/Toxicity > Safety/Tolerability	Secondary Outcome Measures Objective Response Rate (ORR) [Time Frame: Up to approximately 3 years] Objective Response Rate (ORR) assessed according to the evaluation criteria for the efficacy of solid tumors (RECIST v1.1). Progression Free Survival(PFS) [Time Frame: From treatment administration up to a maximum duration of 36 months] The time from the beginning of the patient's treatment to the d…	2024-09-24	Actual							2027-05-31	Anticipated	2027-08-31	Anticipated
541060	5-STAR 1-01 NCT06657222 TrialTroveID-541060	A Multicenter FIH Dose Escalation and Optimization Phase I/IIa Trial to Investigate Safety, Tolerability, PK, and Efficacy of the 5T4 ADC TUB-030 in Patients With Advanced Solid Tumors (5-STAR 1-01)	I/II	Open	Oncology	Oncology: Bladder; Oncology: Breast; Oncology: Cervical; Oncology: Colorectal; Oncology: Esophageal; Oncology: Gastric; Oncology: Head/Neck; Oncology: Lung, Non-Small Cell; Oncology: Lung, Small Cell; Oncology: Mesothelioma; Oncology: Neuroendocrine; Oncology: Osteosarcoma; Oncology: Pancreas; Oncology: Prostate; Oncology: Soft Tissue Sarcoma; Oncology: Unspecified Solid Tumor	Advanced; HER2 negative; HER2 positive; Metastatic; Pulmonary; Second line; Stage III; Stage IV; Triple receptor negative	Breast Neoplasms; Carcinoma, Non-Small-Cell Lung; Colorectal Neoplasms; Esophageal Neoplasms; Ewing Sarcoma; Fibrosarcoma; Head and Neck Neoplasms; Leiomyosarcoma; Liposarcoma; Mesothelioma; Neuroendocrine Tumors; Osteosarcoma; Pancreatic Neoplasms; Prostatic Neoplasms; Rhabdomyosarcoma; Sarcoma; Small Cell Lung Carcinoma; Stomach Neoplasms; Synovial Sarcoma; Triple Negative Breast Neoplasms; Ure…	Trialtrove	Tubulis	Sponsor	Industry, all other pharma	Germany		Munich	82152	TUB-030	DNA topoisomerase I inhibitor	DNA topoisomerase I; trophoblast glycoprotein	Anticancer, immunological	Biological > Protein > Antibody > Antibody-drug conjugate; Biological > Protein > Antibody > Monoclonal antibody, other; Small molecule > Synthetic small molecule						ERBB2; PARP1	Diagnostic; Predictive; Predisposing; Prognostic	The goal of this clinical trial is to learn if the drug TUB-030 works to treat solid cancer in adults. The study will also explore the safety of TUB-030. The main questions it aims to answer are: To determine the safety and tolerability of TUB-030 To determine the maximum tolerated dose of TUB-030 as a single drug given to patients with solid cancer Researchers will also compare doses of TUB-030 …	Common Terminology Criteria for Adverse Events Dose-limiting toxicities Maximum tolerated dose Safety and Tolerability	Safety/Toxicity > Adverse Drug Reactions Safety/Toxicity > Safety/Tolerability Safety/Toxicity > Safety/Tolerability Safety/Toxicity > Safety/Tolerability	Determination of MTD [Time Frame: From enrollment until 30 days after last study drug] The highest dose is defined at which no more than 1 of 3 patients have had a Dose Limiting Toxicity (DLT) according to NCI CTCAE V5.0 criteria Primary endpoints include safety and tolerability of TUB-030 as monotherapy, determination of the MTD and the recommended phase II doses.	Adverse Events Area under the curve score Circulating Tumor Cells Cmax Cmin Elimination half-life Immunogenicity (other timeframe) Immunogenicity Overall response rate Response evaluation criteria in solid tumors Tmax	Safety/Toxicity > Adverse Drug Reactions Pharmacokinetics/Pharmacodynamics > PK/PD Efficacy > Clinical Response/Remission Pharmacokinetics/Pharmacodynamics > PK/PD Pharmacokinetics/Pharmacodynamics > PK/PD Pharmacokinetics/Pharmacodynamics > PK/PD Efficacy > Immunological Response Safety/Toxicity > Adverse Drug Reactions Efficacy > Clinical Response/Remission Efficacy > Clinical Response/Remissio…	Number of patients with Adverse Events (AE) [Time Frame: From enrollment until 30 days after last study drug] Any medical event in a participant which may or may not have a causal relationship with this treatment. Maximum concentration (Cmax) [Time Frame: From enrollment until 30 days after last study drug] The concentration of TUB-030 (conjugated ADC), total mAb, and free payload (Cmax will be d…	2024-12-13	Actual							2028-12-01	Anticipated	2028-12-01	Anticipated
536787	CIBI3009A101 CTR20244726 NCT06613009 TrialTroveID-536787	A Phase I Multicenter, Open-label Study of IBI3009 in Subjects With Unresectable, Locally Advanced or Metastatic Small Cell Lung Cancer and Other Neuroendocrine Carcinomas	I	Open	Oncology	Oncology: Lung, Small Cell; Oncology: Neuroendocrine; Oncology: Prostate	(N/A); Line of therapy N/A; Metastatic; Other; Pulmonary; Stage III; Stage IV	Carcinoma; Carcinoma, Neuroendocrine; Lung Neoplasms; Neuroendocrine Tumors; Prostatic Neoplasms; Small Cell Lung Carcinoma	Trialtrove	Innovent Biologics (Suzhou) Co. Roche	Sponsor Collaborator	Industry, all other pharma Industry, Top 20 Pharma	China Switzerland		Basel	215123 CH-4070	IBI-3009	DNA topoisomerase I inhibitor	delta like canonical Notch ligand 3; DNA topoisomerase I	Anticancer, other	Biological > Protein > Antibody > Antibody-drug conjugate; Biological > Protein > Antibody > Monoclonal antibody, other; Small molecule > Synthetic small molecule						SLFN11	Diagnostic; Predictive; Prognostic	The main purpose of this study is to evaluate the safety and tolerability of IBI3009 and to determine the maximum tolerated dose (MTD) and/or the recommended Phase 2 Dose (RP2D) of IBI3009. To evaluate the safety, tolerability, anti-tumor activity, pharmacokinetic characteristics, immunogenicity and preliminary efficacy of IBI3009. To determine the maximum tolerated dose and/or recommended expans…	Adverse Events Cardiac Telemetry Change in oxygen saturation Dose-limiting toxicities Maximum tolerated dose Overall response rate Response evaluation criteria in solid tumors Safety and Tolerability Serious Adverse Event Vital signs	Safety/Toxicity > Adverse Drug Reactions Safety/Toxicity > Cardiac Measures/Events Efficacy > Respiratory Function Safety/Toxicity > Safety/Tolerability Safety/Toxicity > Safety/Tolerability Efficacy > Clinical Response/Remission Efficacy > Clinical Response/Remission Safety/Toxicity > Safety/Tolerability Safety/Toxicity > Serious Adverse Events Safety/Toxicity > Serious Adverse Events	Primary Outcome Measures Numbers of subjects with adverse events [Time Frame: Up to 3 years] defined as any untoward medical occurrence, whether or not there is a causal relationship with the study drug, in a clinical study subject from the time informed consent form is signed Number of subjects with clinically significant changes in physical examination results [Time Frame: Up to 3 years] Clinic…	Area under the curve score Clinical benefit rate Cmax Duration of overall response Elimination half-life Overall response rate Overall survival Plasma concentration Progression-free survival Response evaluation criteria in solid tumors Safety and Tolerability Time to response Tmax Volume of distribution	Pharmacokinetics/Pharmacodynamics > PK/PD Efficacy > Clinical Response/Remission Pharmacokinetics/Pharmacodynamics > PK/PD Efficacy > Clinical Response/Duration Pharmacokinetics/Pharmacodynamics > PK/PD Efficacy > Clinical Response/Remission Efficacy > Survival Pharmacokinetics/Pharmacodynamics > PK/PD Efficacy > Survival Efficacy > Clinical Response/Remission Safety/Toxicity > Safety/Tolerabilit…	Secondary Outcome Measures area under the curve (AUC) [Time Frame: Up to 3 years] area under the curve (AUC) of single and multiple doses of IBI3009 maximum concentration (Cmax) [Time Frame: Up to 3 years] maximum concentration (Cmax) of single and multiple doses of IBI3009 time to maximum concentration (Tmax) [Time Frame: Up to 3 years] time to maximum concentration (Tmax) of single and multiple…	2024-12-23	Actual							2027-08-30	Anticipated	2027-08-30	Anticipated
536646	1803020 CaRPET NCT06610825 TrialTroveID-536646	A Phase II Clinical Trial to Evaluate the Efficacy and Safety of Fam-Trastuzumab Deruxtecan-Nxki (T-DXd) as a Subsequent Line of Therapy in HER2-Positive Metastatic Castration-Resistant Prostate Adenocarcinoma	II	Open	Oncology	Oncology: Prostate	HER2 positive; Hormone refractory; Second line; Stage III; Stage IV	Prostatic Neoplasms	Trialtrove	(Other government agency) Daiichi Sankyo	Sponsor Collaborator	Government Industry, all other pharma	Japan		Chuo-ku	103-8426	trastuzumab deruxtecan	ErbB-2 tyrosine kinase inhibitor; DNA topoisomerase I inhibitor	DNA topoisomerase I; erb-b2 receptor tyrosine kinase 2	Anticancer, other	Biological > Protein > Antibody > Antibody-drug conjugate; Small molecule > Synthetic small molecule						ERBB2	Diagnostic; Predictive; Predisposing; Prognostic	Use of Enhertu as a Subsequent Line of Therapy in HER2-Positive Metastatic Castration-Resistant Prostate Adenocarcinoma.	Biochemical Remission Overall response rate	Efficacy > Clinical Response Efficacy > Clinical Response/Remission	ORR [Time Frame: 2 years] Objective Response Rate by local review, combining radiographic and biochemical responses Primary endpoints focus on objective response rate	Clinical benefit rate Duration of overall response Overall survival Progression-free survival Quality of Life Safety and Tolerability	Efficacy > Clinical Response/Remission Efficacy > Clinical Response/Duration Efficacy > Survival Efficacy > Survival HEOR > Health-Related Quality Of Life Safety/Toxicity > Safety/Tolerability	Progression Free Survival [Time Frame: 2 years] Overall Survival [Time Frame: 2 years] Disease Control Rate [Time Frame: 2 years] Duration of Response [Time Frame: 2 years] secondary measures include safety, progression-free survival, overall survival, and quality of life	2025-03-05	Actual							2027-10-01	Anticipated	2028-10-01	Anticipated
533129	2024-0474 NCI-2024-07312 NCT06576037 TrialTroveID-533129	Phase Ib Study of CBP-1019 in Combination With FOLFOX +/- Bevacizumab, Pembrolizumab, or Enzalutamide for Metastatic TRPV6-overexpressing Solid Tumors of Epithelial Origin	I	Open	Oncology	Oncology: Colorectal; Oncology: Pancreas; Oncology: Prostate; Oncology: Unspecified Solid Tumor	Hormone refractory; PD-L1 Refractory; Second line; Stage IV	Colorectal Neoplasms; Neoplasms; Pancreatic Neoplasms; Prostatic Neoplasms	Trialtrove	MD Anderson Cancer Center, University of Texas	Sponsor	Academic					fluorouracil leucovorin enzalutamide bevacizumab oxaliplatin pembrolizumab CBP-1019	DNA synthesis inhibitor; Thymidylate synthase inhibitor; RNA synthesis inhibitor Unidentified pharmacological activity Androgen receptor antagonist Vascular endothelial growth factor receptor 1 antagonist; Vascular endothelial growth factor receptor antagonist; Angiogenesis inhibitor DNA inhibitor; DNA synthesis inhibitor PD-1 antagonist; Immuno-oncology therapy; Immune checkpoint inhibitor DNA t…	androgen receptor vascular endothelial growth factor A Not applicable programmed cell death 1 DNA topoisomerase I; folate receptor alpha; transient receptor potential cation channel subfamily V member 6	Anticancer, antimetabolite Radio/chemosensitizer; Antianaemic; Antidepressant Anticancer, hormonal Anticancer, immunological; Neurological Anticancer, alkylating Anticancer, immunological Anticancer, other	Small molecule > Synthetic small molecule Small molecule > Synthetic small molecule Small molecule; Small molecule > Synthetic small molecule Biological > Protein > Antibody > Humanized monoclonal antibody; Biological > Protein > Antibody > Monoclonal antibody, other Small molecule; Small molecule > Synthetic small molecule Biological > Protein > Antibody > Humanized monoclonal antibody Biologica…						albumin; CD4; GPT	Diagnostic; Predictive; Predisposing; Prognostic	An open-label, Phase Ib dose escalation and dose expansion clinical trial evaluating the safety and efficacy of CBP-1019 combinations in patients with solid tumors of epithelial origin.	Adverse Events Common Terminology Criteria for Adverse Events Overall response rate Safety and Tolerability	Safety/Toxicity > Adverse Drug Reactions Safety/Toxicity > Adverse Drug Reactions Efficacy > Clinical Response/Remission Safety/Toxicity > Safety/Tolerability	Safety and Adverse Events (AEs) [Time Frame: Through study completion; an average of 1 year] Incidence of Adverse Events, Graded According to National Cancer Institute Common Terminology Criteria for Adverse Events (NCI CTCAE) Version (v) 5.0 Primary Objectives: To determine the safety and tolerability of CBP-1019 combinations (Regimen A: CBP-1019 plus FOLFOX; Regimen B: CBP-1019 plus FOLFOX with…			Secondary Objective: To evaluate other indicators of the antitumor activity of CBP-1019 combinations. Exploratory Objectives: To explore potential biomarkers associated with response/resistance and major clinical outcomes (toxicity and antitumor activities) through molecular profiling at the DNA, RNA and protein levels. To explore patient-reported outcomes (PROs).	2024-10-31	Actual							2027-06-01	Anticipated	2029-06-01	Anticipated
530729	052503 223054 EUCT number: 2024-513663-10-01 EudraCT Number: 2024-513663-10 jRCT2031240381 NCI-2024-09382 NCT06551142 TrialTroveID-530729	A Phase 1 Clinical Study to Evaluate the Safety, Tolerability, Pharmacokinetics, and Clinical Activity of GSK5764227 as Monotherapy and in Combination in Participants With Advanced Solid Tumors	I	Open	Oncology	Oncology: Bladder; Oncology: Colorectal; Oncology: Esophageal; Oncology: Gastric; Oncology: Lung, Small Cell; Oncology: Neuroendocrine; Oncology: Pancreas; Oncology: Prostate; Oncology: Unspecified Solid Tumor	Extensive; Fourth line or greater; Hormone refractory; Metastatic; Pulmonary; Second line; Squamous Cell; Stage III; Stage IV; Third line	Colorectal Neoplasms; Esophageal Neoplasms; Neoplasms; Neuroendocrine Tumors; Pancreatic Neoplasms; Prostatic Neoplasms; Small Cell Lung Carcinoma; Stomach Neoplasms; Urethral Neoplasms; Urinary Bladder Neoplasms	Trialtrove	GlaxoSmithKline	Sponsor	Industry, Top 20 Pharma	United Kingdom		London	WC1A 1DG	risvutatug rezetecan	DNA topoisomerase I inhibitor; Immuno-oncology therapy; Immune checkpoint inhibitor	CD276 molecule; DNA topoisomerase I	Anticancer, immunological	Biological > Protein > Antibody > Antibody-drug conjugate; Small molecule > Synthetic small molecule	cetuximab carboplatin cisplatin fluorouracil leucovorin bevacizumab topotecan pembrolizumab durvalumab atezolizumab	EGFR antagonist DNA inhibitor; DNA synthesis inhibitor DNA inhibitor; DNA synthesis inhibitor DNA synthesis inhibitor; Thymidylate synthase inhibitor; RNA synthesis inhibitor Unidentified pharmacological activity Vascular endothelial growth factor receptor 1 antagonist; Vascular endothelial growth factor receptor antagonist; Angiogenesis inhibitor DNA topoisomerase I inhibitor PD-1 antagonist; Im…	epidermal growth factor receptor Not applicable Not applicable vascular endothelial growth factor A DNA topoisomerase I programmed cell death 1 CD274 molecule CD274 molecule; programmed cell death 1	Anticancer, immunological Anticancer, alkylating Anticancer, alkylating Anticancer, antimetabolite Radio/chemosensitizer; Antianaemic; Antidepressant Anticancer, immunological; Neurological Antiviral, anti-HIV; Anticancer, other; Radio/chemosensitizer Anticancer, immunological Anticancer, immunological Anticancer, immunological	Biological > Protein > Antibody > Chimaeric monoclonal antibody; Biological > Protein > Antibody > Monoclonal antibody, other Small molecule; Small molecule > Synthetic small molecule Small molecule > Synthetic small molecule Small molecule > Synthetic small molecule Small molecule > Synthetic small molecule Biological > Protein > Antibody > Humanized monoclonal antibody; Biological > Protein > A…			The goal of this study is to assess the safety and tolerability of GSK5764227. The study will also see how the levels of GSK5764227 change over time at different dose amounts. To evaluate the safety, tolerability, efficacy, and pharmacokinetics (PK) of GSK’227 in patients with solid tumors, including GI cancers, in a global population. The study will also see how the levels of GSK5764227 will cha…	Adverse Events Cardiac Telemetry Complete response Dose-limiting toxicities Overall response rate Partial response Progression-free survival Response evaluation criteria in solid tumors Safety and Tolerability Serious Adverse Event Vital signs	Safety/Toxicity > Adverse Drug Reactions Safety/Toxicity > Cardiac Measures/Events Efficacy > Clinical Response/Remission Safety/Toxicity > Safety/Tolerability Efficacy > Clinical Response/Remission Efficacy > Clinical Response/Remission Efficacy > Survival Efficacy > Clinical Response/Remission Safety/Toxicity > Safety/Tolerability Safety/Toxicity > Serious Adverse Events Safety/Toxicity > Serio…	Primary Outcome Measures: Phase 1a: Number of participants with Adverse Events (AEs) [Time Frame: Up to approximately 28 months] Phase 1a: Number of participants with Dose Limiting Toxicities (DLTs) [Time Frame: Up to 21 days] Phase 1a: Number of participants with AEs, serious adverse events (SAEs) and adverse events of special interest (AESIs) by severity [Time Frame: Up to approximately 30 mont…	Adverse Events Area under the curve score Cardiac Telemetry Clinical benefit rate Cmax Duration of overall response Immunogenicity (other timeframe) Immunogenicity Neutralizing antibody response Overall response rate Progression-free survival Progressive disease rate PSA Level Response evaluation criteria in solid tumors Response rate Safety and Tolerability Stable Disease Tmax Vital signs	Safety/Toxicity > Adverse Drug Reactions Pharmacokinetics/Pharmacodynamics > PK/PD Safety/Toxicity > Cardiac Measures/Events Efficacy > Clinical Response/Remission Pharmacokinetics/Pharmacodynamics > PK/PD Efficacy > Clinical Response/Duration Efficacy > Immunological Response Safety/Toxicity > Adverse Drug Reactions Efficacy > Immunological Response Efficacy > Clinical Response/Remission Efficac…	Secondary Outcome Measures Phase 1a and Phase 1b: Maximum concentration (Cmax) of GSK5764227 [Time Frame: Up to approximately 28 months] Phase 1a and Phase 1b: Time to reach maximum concentration (Tmax) of GSK5764227 [Time Frame: Up to approximately 28 months] Phase 1a and Phase 1b: Area under the curve (AUC) of GSK5764227 [Time Frame: Up to approximately 28 months] Phase 1a and Phase 1b: Trough …	2024-09-01	Actual							2026-07-27	Anticipated	2027-03-19	Anticipated
530504	BC3195-102 BCIT1Y23 NCT06548672 TrialTroveID-530504	A Phase Ia/Ib, Open-Label, Dose Escalation and Dose Expansion Study to Evaluate the Safety, Tolerability, Pharmacokinetics (PK), and Preliminary Efficacy of BC3195 in Patients With Locally Advanced or Metastatic Solid Tumors	I	Open	Oncology	Oncology: Colorectal; Oncology: Esophageal; Oncology: Head/Neck; Oncology: Lung, Non-Small Cell; Oncology: Pancreas; Oncology: Prostate	Line of therapy N/A; Squamous Cell; Stage IV	Carcinoma, Non-Small-Cell Lung; Colorectal Neoplasms; Esophageal Neoplasms; Head and Neck Neoplasms; Pancreatic Neoplasms; Prostatic Neoplasms	Trialtrove	Wuxi Biocity Biopharmaceutics Co.	Sponsor	Industry, all other pharma	China		Wuxi	214026	BC-3195	Tubulin inhibitor	cadherin 3	Anticancer, other	Biological > Protein > Antibody > Antibody-drug conjugate; Biological > Protein > Antibody > Monoclonal antibody, other; Small molecule > Synthetic small molecule						CDH3; CYP3A4	Diagnostic; Predictive; Predisposing; Prognostic	To evaluate the safety, tolerability, pharmacokinetics, and antitumor activity of BC3195 in subjects with locally advanced or metastatic solid tumors in whom standard treatment has failed (either due to disease progression or intolerance). This study will consist of two parts: Dose escalation (Part 1) and dose expansion (Part 2). Each part will include a screening period, a treatment period, and …	Adverse Events Dose-limiting toxicities Maximum tolerated dose	Safety/Toxicity > Adverse Drug Reactions Safety/Toxicity > Safety/Tolerability Safety/Toxicity > Safety/Tolerability	Incidence of Dose Limiting Toxicities (DLTs) [Time Frame: First 21 days of treatment] Determination of the Maximum Tolerated Dose (MTD) and/or Recommended Phase 2 Dose (RP2D) [Time Frame: Day 1 of treatment through 30 days after the last dose] Incidence and Severity of All Adverse Events (AEs) [Time Frame: Screening through 12 weeks after the last dose]	Area under the curve score Clinical benefit rate Cmax Duration of overall response Elimination half-life Immunogenicity (other timeframe) Immunogenicity Overall response rate Overall survival Partial response Progression-free survival Progressive disease rate Response evaluation criteria in solid tumors Stable Disease Time to progression Tmax Volume of distribution	Pharmacokinetics/Pharmacodynamics > PK/PD Efficacy > Clinical Response/Remission Pharmacokinetics/Pharmacodynamics > PK/PD Efficacy > Clinical Response/Duration Pharmacokinetics/Pharmacodynamics > PK/PD Efficacy > Immunological Response Safety/Toxicity > Adverse Drug Reactions Efficacy > Clinical Response/Remission Efficacy > Survival Efficacy > Clinical Response/Remission Efficacy > Survival Eff…	Objective Response Rate (ORR) [Time Frame: Day 1 of treatment through 6 weeks after the last dose] Assessed according to the Response Evaluation Criteria in Solid Tumors (RECIST) V1.1 Disease Control Rate (DCR) [Time Frame: Day 1 of treatment through 6 weeks after the last dose] Proportion of subjects with CR, PR, and stable disease (SD) Duration of Response (DoR) [Time Frame: Day 1 of treatment …	2024-06-24	Actual							2027-04-30	Anticipated	2027-06-30	Anticipated
527863	177Lu-TLX591-203 AAAV4314 CTO-177LU-TLX591-203 jRCT2031250333 NCT06520345 ProstACT Global TrialTroveID-527863 UCI-23-204	A Multinational, Multicenter, Prospective, Randomized, Controlled, Open-Label, Phase III Study of Lutetium (177Lu) Rosopatamab Tetraxetan in Combination With Standard of Care Versus Standard of Care Alone in Patients With PSMA Positive Metastatic Castration-Resistant Prostate Cancer Previously After Androgen Receptor Pathway Inhibitor Treatment	III	Open	Oncology	Oncology: Prostate	First line; Hormone refractory; Second line; Stage IV	Prostatic Neoplasms	Trialtrove	Telix Pharmaceuticals	Sponsor	Industry, all other pharma	Australia		North Melbourne	VIC 3051	ATL-101, ATLAB Pharma	Glutamate carboxypeptidase inhibitor; Radioemitter, beta	folate hydrolase 1	Anticancer, immunological	Biological > Protein > Antibody > Antibody-drug conjugate; Biological > Protein > Antibody > Humanized monoclonal antibody	docetaxel dexamethasone prednisone abiraterone acetate enzalutamide prednisolone, unspecified methylprednisolone (tablet)	Tubulin inhibitor; Taxane; Tubulin polymerization inhibitor Immunosuppressant; Corticosteroid agonist Immunosuppressant; Corticosteroid agonist Steroid synthesis inhibitor; 17,20 lyase inhibitor; Dehydrogenase inhibitor Androgen receptor antagonist Arachidonic acid inhibitor; Immunosuppressant; Glucocorticoid agonist	tubulin beta class I cytochrome P450 family 17 subfamily A member 1 androgen receptor	Anticancer, other Anticancer, other; Immunosuppressant; Anti-inflammatory Immunosuppressant; Anti-inflammatory Anticancer, hormonal Anticancer, hormonal Anti-inflammatory; Analgesic, other	Small molecule; Small molecule > Semisynthetic small molecule Small molecule > Synthetic small molecule Small molecule > Synthetic small molecule Small molecule; Small molecule > Synthetic small molecule Small molecule; Small molecule > Synthetic small molecule Small molecule > Synthetic small molecule Small molecule > Synthetic small molecule	FOLH1; GPT; PARP1	Diagnostic; Predictive; Predisposing; Prognostic	To evaluate the efficacy and safety of 177Lu-TLX591 in patients with metastatic castration-resistant prostate cancer who have progressed following treatment with Androgen Receptor Pathway Inhibitor Treatment	Adverse Events Progression-free survival Response evaluation criteria in solid tumors	Safety/Toxicity > Adverse Drug Reactions Efficacy > Survival Efficacy > Clinical Response/Remission	Primary Outcome Measures Radiographic Progression-free Survival [Time Frame: 337days] time from randomization to disease progression confirmed by central independent radiology review according to Prostate Cancer Clinical Trials Working Group 3 (PCWG3) criteria (which incorporates Response Evaluation Criteria in Solid Tumors, RECIST 1.1, for soft tissue lesions), or death (whichever occurs first) …	Overall response rate Overall survival Quality of Life Response evaluation criteria in solid tumors	Efficacy > Clinical Response/Remission Efficacy > Survival HEOR > Health-Related Quality Of Life Efficacy > Clinical Response/Remission	Secondary Outcome Measures Overall Survival [Time Frame: 5 years] Defined as the time from randomization, until death from any cause. Objective Response Rate (ORR) [Time Frame: 337days] Tumor response in terms of PCWG3 criteria (which incorporates RECIST 1.1 for soft tissue lesions). Time to a first symptomatic skeletal event (SSE) [Time Frame: 337days] Time to a first SSE, defined as the use of …	2024-07-26	Actual							2027-12-01	Anticipated	2030-12-31	Anticipated
526662	BL-M14D1-101 CTR20242543 NCT06505824 TrialTroveID-526662	A Phase I Clinical Study to Evaluate the Safety, Tolerability, Pharmacokinetics Characteristics and Preliminary Efficacy of BL-M14D1 in Patients With Locally Advanced or Metastatic Small Cell Lung Cancer, Neuroendocrine Tumors and Other Solid Tumors	I	Open	Oncology	Oncology: Lung, Small Cell; Oncology: Neuroendocrine; Oncology: Prostate; Oncology: Unspecified Solid Tumor	(N/A); Line of therapy N/A; Metastatic; Pulmonary; Stage III; Stage IV	Lung Neoplasms; Neuroendocrine Tumors; Prostatic Neoplasms; Small Cell Lung Carcinoma	Trialtrove	Sichuan Biokin Pharmaceutical Co./Sichuan Baili Pharmaceutical Co. Sichuan Biokin Pharmaceutical Co./Sichuan Baili Pharmaceutical Co./Baili-Bio (Chengdu) Pharmaceutical Co.	Sponsor Collaborator	Industry, all other pharma Industry, all other pharma	China China		Chengdu Chengdu	610041 610041	BL-M14D1	Unidentified pharmacological activity	Unspecified	Anticancer, immunological	Biological > Protein > Antibody > Antibody-drug conjugate; Small molecule; Small molecule > Synthetic small molecule								This study is an open, multicenter, dose-escalation and expansion-enrollment nonrandomized phase I clinical study to evaluate the safety, tolerability, pharmacokinetic characteristics and preliminary efficacy of BL-M14D1 in locally advanced or metastatic solid tumors.	Dose-limiting toxicities Maximum tolerated dose Progressive disease rate Safety and Tolerability	Safety/Toxicity > Safety/Tolerability Safety/Toxicity > Safety/Tolerability Efficacy > Clinical Response/Progression Safety/Toxicity > Safety/Tolerability	Phase Ia: Dose limiting toxicity (DLT) [Time Frame: Up to 21 days after the first dose] DLTs are assessed according to NCI-CTCAE v5.0 during the first cycle and defined as occurrence of any of the toxicities in DLT definition if judged by the investigator to be possibly, probably or definitely related to study drug administration. Phase Ia: Maximum tolerated dose (MTD) [Time Frame: Up to 21 days …	Area under the curve score Clinical benefit rate Cmax Duration of overall response Elimination half-life Overall response rate - duration Overall response rate Progressive disease rate Response evaluation criteria in solid tumors Stable Disease Tmax Treatment Emergent Adverse Events	Pharmacokinetics/Pharmacodynamics > PK/PD Efficacy > Clinical Response/Remission Pharmacokinetics/Pharmacodynamics > PK/PD Efficacy > Clinical Response/Duration Pharmacokinetics/Pharmacodynamics > PK/PD Efficacy > Clinical Response/Remission Efficacy > Clinical Response/Remission Efficacy > Clinical Response/Progression Efficacy > Clinical Response/Remission Efficacy > Clinical Response/Remission…	Treatment-Emergent Adverse Event (TEAE) [Time Frame: Up to approximately 24 months] TEAE is defined as any unfavorable and unintended change in the structure, function, or chemistry of the body temporally emerging, or any worsening (i.e., any clinically significant adverse change in frequency and/or intensity) of a pre-existing condition during the treatment of BL-M14D1 . The type, frequency and …	2024-08-02	Actual							2026-08-01	Anticipated	2026-08-31	Anticipated
522321	18882 EUCT Number: 2024-512927-36-00 J5I-OX-JZYA jRCT2031240303 LOXO-LNC-24001 NCI-2024-07005 NCT06465069 NEXUS-01 TrialTroveID-522321	A Phase Ia/Ib Study of LY4052031, an Antibody-Drug Conjugate Targeting Nectin-4, in Participants With Advanced or Metastatic Urothelial Carcinoma or Other Solid Tumors	I	Open	Oncology	Oncology: Bladder; Oncology: Breast; Oncology: Cervical; Oncology: Esophageal; Oncology: Gastric; Oncology: Head/Neck; Oncology: Lung, Non-Small Cell; Oncology: Ovarian; Oncology: Pancreas; Oncology: Prostate; Oncology: Renal	HER2 negative; Second line; Squamous Cell; Stage III; Stage IV; Triple receptor negative	Breast Neoplasms; Carcinoma; Carcinoma, Non-Small-Cell Lung; Carcinoma, Renal Cell; Carcinoma, Squamous Cell; Esophageal Neoplasms; Head and Neck Neoplasms; Kidney Neoplasms; Neoplasms; Ovarian Neoplasms; Pancreatic Neoplasms; Pelvic Neoplasms; Prostatic Neoplasms; Squamous Cell Carcinoma of Head and Neck; Stomach Neoplasms; Triple Negative Breast Neoplasms; Urethral Neoplasms; Urinary Bladder Ne…	Trialtrove	Eli Lilly	Sponsor	Industry, Top 20 Pharma	United States	IN	Indianapolis	IN 46285	LY-4052031	DNA topoisomerase I inhibitor; Nectin-4 antagonist; Immuno-oncology therapy; Immune checkpoint inhibitor	DNA topoisomerase I; nectin cell adhesion molecule 4	Anticancer, immunological	Biological > Protein > Antibody > Antibody-drug conjugate; Biological > Protein > Antibody > Monoclonal antibody, other; Small molecule						ERBB2	Diagnostic; Predictive; Predisposing; Prognostic	The purpose of this study is to find out whether the study drug, LY4052031, is safe, tolerable and effective in participants with advanced, or metastatic solid tumors including urothelial cancer. The study is conducted in two parts - phase Ia (dose-escalation, dose-optimization) and phase Ib (dose-expansion). The study will last up to approximately 4 years. To study LY4052031 in patients (pts) wi…	Dose-limiting toxicities Overall response rate Response evaluation criteria in solid tumors Safety and Tolerability	Safety/Toxicity > Safety/Tolerability Efficacy > Clinical Response/Remission Efficacy > Clinical Response/Remission Safety/Toxicity > Safety/Tolerability	Phase 1a: To determine the recommended phase 2 dose (RP2D) optimal dose(s) of LY4052031 Number of participants with dose-limiting toxicities (DLTs) [Time Frame: Cycle 1 (21 Days)] Phase 1b: To assess the antitumor activity of LY4052031 Monotherapy: Overall response rate (ORR) ORR per investigator assessed Response Evaluation Criteria in Solid Tumors, version 1.1 (RECIST 1.1) [Time Frame: Up to Ap…	Area under the curve score Clinical benefit rate Cmin Duration of overall response Immunogenicity (other timeframe) Immunogenicity Overall response rate - duration Overall response rate Overall survival Plasma concentration Progression-free survival Response evaluation criteria in solid tumors Time to response	Pharmacokinetics/Pharmacodynamics > PK/PD Efficacy > Clinical Response/Remission Pharmacokinetics/Pharmacodynamics > PK/PD Efficacy > Clinical Response/Duration Efficacy > Immunological Response Safety/Toxicity > Adverse Drug Reactions Efficacy > Clinical Response/Remission Efficacy > Clinical Response/Remission Efficacy > Survival Pharmacokinetics/Pharmacodynamics > PK/PD Efficacy > Survival Eff…	To characterize the pharmacokinetics (PK) properties of LY4052031: Minimum Plasma Concentration (Cmin) [Time Frame: Cycle 1 (21 Days)] PK: Cmin of LY4052031 To characterize the PK properties of LY4052031: Area under the concentration versus time curve (AUC) [Time Frame: Cycle 1 (21 Days)] PK: AUC of LY4052031 To evaluate the preliminary antitumor activity of LY4052031: Overall response rate (ORR)…	2024-07-01	Actual							2027-05-01	Anticipated	2027-05-01	Anticipated
521100	ChiCTR2400085539 TrialTroveID-521100	A single-arm, single-center, phase II clinical study to evaluate the efficacy and safety of Disitamab Vedotin in patients with metastatic castration-resistant prostate cancer ( mCRPC ) after standard treatment failure	II	Planned	Oncology	Oncology: Prostate	Hormone refractory; Second line; Stage IV	Prostatic Neoplasms	Trialtrove	(Other Hospital/Academic/Medical Center)	Sponsor	Academic					disitamab vedotin	Tubulin inhibitor	erb-b2 receptor tyrosine kinase 2	Anticancer, other	Biological > Protein > Antibody > Antibody-drug conjugate; Small molecule > Synthetic small molecule	anethole dithiolethione	Glutathione S transferase stimulant; Free radical scavenger	Unspecified	Stomatological	Small molecule > Synthetic small molecule	ERBB2	Diagnostic; Predictive; Predisposing; Prognostic	To evaluate the efficacy and safety of Disitamab Vedotin in the treatment of mCRPC patients.	Overall response rate PSA Level Response rate	Efficacy > Clinical Response/Remission Efficacy > PSA progression Efficacy > Clinical Response/Remission	PSA response rate	Clinical benefit rate Overall response rate Overall survival Progression-free survival	Efficacy > Clinical Response/Remission Efficacy > Clinical Response/Remission Efficacy > Survival Efficacy > Survival	ORR DCR PFS OS	2024-06-20	Anticipated	12	Anticipated	2025-06-20	Anticipated	12.13	Anticipated	2026-06-24	Anticipated
518272	CILB3101A101 CTR20243083 NCT06426680 TrialTroveID-518272	A multicenter, open-label, phase I/II clinical study: a dose-finding and dose-expansion clinical study of ILB-3101 for injection in patients with advanced solid tumors	I	Open	Oncology	Oncology: Bladder; Oncology: Breast; Oncology: Esophageal; Oncology: Head/Neck; Oncology: Lung, Small Cell; Oncology: Melanoma; Oncology: Neuroendocrine; Oncology: Ovarian; Oncology: Prostate; Oncology: Renal; Oncology: Soft Tissue Sarcoma	(N/A); HER2 negative; Locally advanced; Pulmonary; Second line; Squamous Cell; Stage III; Stage IV; Triple receptor negative	Breast Neoplasms; Carcinoma, Renal Cell; Esophageal Neoplasms; Fibrosarcoma; Head and Neck Neoplasms; Kidney Neoplasms; Leiomyosarcoma; Liposarcoma; Melanoma; Neoplasms; Neuroendocrine Tumors; Ovarian Neoplasms; Prostatic Neoplasms; Rhabdomyosarcoma; Sarcoma; Small Cell Lung Carcinoma; Synovial Sarcoma; Urethral Neoplasms; Urinary Bladder Neoplasms; Wilms Tumor	Trialtrove	Innolake Biopharm	Sponsor	Industry, all other pharma	China		Hangzhou	310000	ILB-3101	Unidentified pharmacological activity	CD276 molecule	Anticancer, other	Biological > Protein > Antibody > Antibody-drug conjugate; Biological > Protein > Antibody > Monoclonal antibody, other; Small molecule > Synthetic small molecule						ERBB2	Diagnostic; Predictive; Predisposing; Prognostic	ILB-3101 is a fully humanized IgG1 antibody-drug conjugate (ADC) which specifically binds to B7-H3, a target wildly expressed on solid tumor cells. The objectives of this study are to investigate the safety, tolerability, pharmacokinetics and anti-tumor activity of ILB-3101 in Chinese advanced solid tumor patients. Dose Escalation Phase: To evaluate the safety and tolerability of ILB-3101 in pati…	Dose-limiting toxicities Maximum tolerated dose Overall response rate Response evaluation criteria in solid tumors	Safety/Toxicity > Safety/Tolerability Safety/Toxicity > Safety/Tolerability Efficacy > Clinical Response/Remission Efficacy > Clinical Response/Remission	DLT [Time Frame: Up to day 21 from the first dose] Dose-limiting toxicity for ILB-3101 MTD [Time Frame: Up to day 21 from the first dose] Maximum tolerated dose (MTD) for ILB-3101 Primary endpoints and evaluation time index: Dose Escalation Period: MTD of intravenous administration of ILB-3101 Evaluation time: Within 21 days of a single dose Endpoint indicator selection: Security indicators index…	Adverse Events Area under the curve score Cardiac Telemetry Clinical benefit rate Cmax Common Terminology Criteria for Adverse Events Duration of overall response Elimination half-life Immunogenicity (other timeframe) Immunogenicity Overall response rate - duration Overall response rate Plasma concentration Progression-free survival Progressive disease rate Response evaluation criteria in solid t…	Safety/Toxicity > Adverse Drug Reactions Pharmacokinetics/Pharmacodynamics > PK/PD Safety/Toxicity > Cardiac Measures/Events Efficacy > Clinical Response/Remission Pharmacokinetics/Pharmacodynamics > PK/PD Safety/Toxicity > Adverse Drug Reactions Efficacy > Clinical Response/Duration Pharmacokinetics/Pharmacodynamics > PK/PD Efficacy > Immunological Response Safety/Toxicity > Adverse Drug Reactio…	ORR [Time Frame: From the first dose up to PD or withdrawal from study, whichever came first, assessed up to 24 months] Objective response rate (ORR) determined by investigators according to Response Evaluation Criteria in Solid Tumors (RECIST) 1. Incidence and severity of adverse events (AEs) [Time Frame: From the first dose through 90 days post end of treatment] AE assessed by investigator excl…	2024-10-30	Actual							2025-12-01	Anticipated	2026-03-01	Anticipated
517866	BGB-C354-101 ChiCTR2400091198 CTR20243757 EUCT number: 2024-513280-11-00 NCT06422520 TrialTroveID-517866	A Phase I Study Investigating the Safety, Tolerability, Pharmacokinetics, and Preliminary Antitumor Activity of BGB-C354, an Antibody-Drug Conjugate Targeting B7H3, Alone and in Combination With Anti-PD-1 Monoclonal Antibody Tislelizumab in Patients With Advanced Solid Tumors	I	Open	Oncology	Oncology: Breast; Oncology: Cervical; Oncology: Colorectal; Oncology: Endometrial; Oncology: Esophageal; Oncology: Gastric; Oncology: Liver; Oncology: Lung, Non-Small Cell; Oncology: Lung, Small Cell; Oncology: Neuroendocrine; Oncology: Ovarian; Oncology: Prostate; Oncology: Soft Tissue Sarcoma; Oncology: Unspecified Solid Tumor	Adenocarcinoma; ALK; BRAF; Extensive; Fourth line or greater; HER2 negative; Large Cell; Line of therapy N/A; Metastatic; PD-1 Refractory; PD-L1 Refractory; Pulmonary; Second line; Squamous Cell; Stage III; Stage IV; Third line	Breast Neoplasms; Carcinoma, Non-Small-Cell Lung; Colorectal Neoplasms; Endometrial Neoplasms; Esophageal Neoplasms; Fibrosarcoma; Leiomyosarcoma; Liposarcoma; Liver Neoplasms; Neoplasms; Neuroendocrine Tumors; Ovarian Neoplasms; Prostatic Neoplasms; Rhabdomyosarcoma; Sarcoma; Small Cell Lung Carcinoma; Stomach Neoplasms; Synovial Sarcoma; Uterine Cervical Neoplasms	Trialtrove	BeiGene (Other Hospital/Academic/Medical Center)	Sponsor Collaborator	Industry, all other pharma Academic	China		Beijing	102206	tislelizumab (IV) BGB-C354	PD-1 antagonist; Immuno-oncology therapy; Immune checkpoint inhibitor B7-H3 antagonist; Immuno-oncology therapy; Immune checkpoint inhibitor	programmed cell death 1 CD276 molecule	Anticancer, immunological Anticancer, immunological	Biological > Protein > Antibody > Humanized monoclonal antibody Biological > Protein > Antibody > Antibody-drug conjugate; Small molecule > Synthetic small molecule						albumin; ALK; BRAF; CD276; CTLA4; CYP3A4; ERBB2; RET; ROS1	Companion Diagnosis; Diagnostic; Predictive; Predisposing; Prognostic	This is a first-in-human, Phase 1a/1b study to evaluate the safety, tolerability, pharmacokinetics, and preliminary antitumor activity of BGB-C354 alone and in combination with tislelizumab in participants with advanced solid tumors. 1a: 1.To assess the safety and tolerability of BGB-C354 in patients with advanced solid tumors 2.To determine the maximum tolerated dose (MTD) or maximum administrat…	Adverse Events Cardiac Telemetry Common Terminology Criteria for Adverse Events Complete response Dose-limiting toxicities Maximum tolerated dose Overall response rate Partial response Response evaluation criteria in solid tumors Safety and Tolerability Serious Adverse Event	Safety/Toxicity > Adverse Drug Reactions Safety/Toxicity > Cardiac Measures/Events Safety/Toxicity > Adverse Drug Reactions Efficacy > Clinical Response/Remission Safety/Toxicity > Safety/Tolerability Safety/Toxicity > Safety/Tolerability Efficacy > Clinical Response/Remission Efficacy > Clinical Response/Remission Efficacy > Clinical Response/Remission Safety/Toxicity > Safety/Tolerability Safet…	Phase 1a: Number of Participants with Adverse Events (AEs) and Serious Adverse Events (SAEs) Number of participants with AEs and SAEs characterized by type, frequency, severity (as graded by the National Cancer Institute- Common Terminology Criteria for Adverse Events Version 5.0 [NCI-CTCAE v 5.0]), timing, seriousness, and relationship to study drug(s); physical examinations; electrocardiograms …	Accumulation index Adverse Events Area under the curve score Cardiac Telemetry Clinical benefit rate Cmax Cmin Common Terminology Criteria for Adverse Events Complete response Dose-limiting toxicities Drug clearance Duration of overall response Elimination half-life Overall response rate - duration Overall response rate Partial response Plasma concentration Progression-free survival Response eval…	Pharmacokinetics/Pharmacodynamics > PK/PD Safety/Toxicity > Adverse Drug Reactions Pharmacokinetics/Pharmacodynamics > PK/PD Safety/Toxicity > Cardiac Measures/Events Efficacy > Clinical Response/Remission Pharmacokinetics/Pharmacodynamics > PK/PD Pharmacokinetics/Pharmacodynamics > PK/PD Safety/Toxicity > Adverse Drug Reactions Efficacy > Clinical Response/Remission Safety/Toxicity > Safety/Tole…	Secondary Outcome Measures : Phase 1a: ORR ORR is defined as the percentage of participants with best overall response (BOR) of complete response (CR) or partial response (PR) assessed by the investigator using RECIST v1.1. [Time Frame: Approximately 24 months] Duration of Response (DOR) DOR is defined as the time from the first determination of an objective response per RECIST v1.1 until the fir…	2024-07-08	Actual	19.76	Anticipated	2026-03-01	Anticipated	9.04	Anticipated	2026-12-01	Anticipated	2027-01-31	Anticipated
516925	TrialTroveID-516925	A Clinical Study of Vobramitamab Duocarmazine in Patients with Metastatic Castration Resistant Prostate Cancer	III	Planned	Oncology	Oncology: Anal; Oncology: Head/Neck; Oncology: Lung, Non-Small Cell; Oncology: Lung, Small Cell; Oncology: Melanoma; Oncology: Neuroendocrine; Oncology: Prostate	(N/A); Hormone refractory; Line of therapy N/A; Metastatic; Pulmonary; Squamous Cell; Stage IV	Anus Neoplasms; Carcinoma, Non-Small-Cell Lung; Head and Neck Neoplasms; Melanoma; Neuroendocrine Tumors; Prostatic Neoplasms; Small Cell Lung Carcinoma	Trialtrove	MacroGenics	Sponsor	Industry, all other pharma	United States	MD	Rockville	MD 20850	vobramitamab duocarmazine	DNA inhibitor; B7-H3 antagonist	CD276 molecule	Anticancer, alkylating; Anticancer, immunological	Biological > Protein > Antibody > Antibody-drug conjugate; Biological > Protein > Antibody > Monoclonal antibody, other; Small molecule > Synthetic small molecule								To evaluate vobramitamab duocarmazine in Patients with Metastatic Castration Resistant Prostate Cancer							2024-12-01	Anticipated
513406	CTR20231246 MHB036C-CP001CN NCT06373406 TrialTroveID-513406	A Phase I/II, Dose Escalation and Dose Expansion Study of MHB036C for Advanced Solid Tumor to Evaluate the Tolerability/Safety, Pharmacokinetics and Efficacy	I/II	Open	Oncology	Oncology: Bladder; Oncology: Breast; Oncology: Endometrial; Oncology: Esophageal; Oncology: Gastric; Oncology: Head/Neck; Oncology: Lung, Non-Small Cell; Oncology: Lung, Small Cell; Oncology: Neuroendocrine; Oncology: Pancreas; Oncology: Prostate; Oncology: Renal; Oncology: Unspecified Solid Tumor	(N/A); Estrogen receptor positive; HER2 negative; Line of therapy N/A; Progesterone receptor positive; Pulmonary; Squamous Cell; Stage III; Stage IV; Triple receptor negative	Breast Neoplasms; Carcinoma, Non-Small-Cell Lung; Carcinoma, Renal Cell; Endometrial Neoplasms; Esophageal Neoplasms; Head and Neck Neoplasms; Kidney Neoplasms; Neoplasms; Neuroendocrine Tumors; Pancreatic Neoplasms; Prostatic Neoplasms; Small Cell Lung Carcinoma; Stomach Neoplasms; Urethral Neoplasms; Urinary Bladder Neoplasms; Wilms Tumor	Trialtrove	Mingren Pharmaceutical Co./Minghui Pharmaceutical (Hangzhou) Co.	Sponsor	Industry, all other pharma	China		Shanghai	201114	MHB-036C	DNA topoisomerase I inhibitor; DNA topoisomerase inhibitor; Immuno-oncology therapy	DNA topoisomerase I; tumor associated calcium signal transducer 2	Anticancer, immunological	Biological > Protein > Antibody > Antibody-drug conjugate; Small molecule > Synthetic small molecule						ERBB2	Diagnostic; Predictive; Predisposing; Prognostic	Phase I/II, dose escalation and dose expansion study to evaluate the efficacy and safety of MHB036C in advanced malignant tumors.	Adverse Events Dose-limiting toxicities Maximum tolerated dose Safety and Tolerability	Safety/Toxicity > Adverse Drug Reactions Safety/Toxicity > Safety/Tolerability Safety/Toxicity > Safety/Tolerability Safety/Toxicity > Safety/Tolerability	Primary Outcome Measures : Incidence of participants with adverse events (AE) [Time Frame: Until 30 days after last dose of MHB036C] An AE is defined as any untoward medical occurrence in a participant administered a pharmaceutical product temporally associated with the use of study treatment, whether or not considered related to the study treatment. Number of participants with dose-limiting toxi…	Adverse Events Area under the curve score Cmax Complete response Immunogenicity (other timeframe) Immunogenicity Overall response rate Partial response Plasma concentration PSA Level Response evaluation criteria in solid tumors Response rate Safety and Tolerability	Safety/Toxicity > Adverse Drug Reactions Pharmacokinetics/Pharmacodynamics > PK/PD Pharmacokinetics/Pharmacodynamics > PK/PD Efficacy > Clinical Response/Remission Efficacy > Immunological Response Safety/Toxicity > Adverse Drug Reactions Efficacy > Clinical Response/Remission Efficacy > Clinical Response/Remission Pharmacokinetics/Pharmacodynamics > PK/PD Efficacy > PSA progression Efficacy > Cl…	Secondary Outcome Measures : Maximum Plasma Concentration (Cmax) [Time Frame: Until 30 days after last dose of MHB036C] To analysis the serum concentrations at different timepoints to determine the Cmax The area under the plasma concentration-time curve (AUC) [Time Frame: Until 30 days after last dose of MHB036C] To analysis the serum concentrations at different timepoints to determine the AUC To…	2023-05-18	Actual							2024-08-31	Anticipated	2024-12-31	Anticipated
509905	CTR20240915 HS-20093-103 NCT06332170 TrialTroveID-509905	ARTEMIS-101: A Phase 1, Open-label, Multi-center Study to Evaluate Safety, Tolerability, Pharmacokinetics and Efficacy of Intravenous Administration of HS-20093 in Combination With Other Anti-cancer Agents in Patients With Advanced Solid Tumors	I	Open	Oncology	Oncology: Esophageal; Oncology: Head/Neck; Oncology: Lung, Non-Small Cell; Oncology: Lung, Small Cell; Oncology: Neuroendocrine; Oncology: Prostate; Oncology: Unspecified Solid Tumor	Extensive; First line; Hormone refractory; Metastatic; PD-1 Naive; PD-L1 Naive; Pulmonary; Second line; Squamous Cell; Stage III; Stage IV; Untreated	Carcinoma, Non-Small-Cell Lung; Esophageal Neoplasms; Head and Neck Neoplasms; Neoplasms; Neuroendocrine Tumors; Prostatic Neoplasms; Small Cell Lung Carcinoma	Trialtrove	Jiangsu Hansoh Pharmaceutical Group Co./Shanghai Hansoh Biomedical Technology Co. Jiangsu Hansoh Pharmaceutical Group Co./Changzhou Hengbang Pharmaceutical Co.	Sponsor Collaborator	Industry, all other pharma Industry, all other pharma	China China		Lianyungang Lianyungang	222069 222069	adebrelimab risvutatug rezetecan	PD-L1 antagonist; Immuno-oncology therapy; Immune checkpoint inhibitor DNA topoisomerase I inhibitor; Immuno-oncology therapy; Immune checkpoint inhibitor	CD274 molecule CD276 molecule; DNA topoisomerase I	Anticancer, immunological Anticancer, immunological	Biological > Protein > Antibody > Humanized monoclonal antibody; Biological > Protein > Antibody > Monoclonal antibody, other; Reformulation Biological > Protein > Antibody > Antibody-drug conjugate; Small molecule > Synthetic small molecule	cetuximab cisplatin enzalutamide carboplatin (iv)	EGFR antagonist DNA inhibitor; DNA synthesis inhibitor Androgen receptor antagonist DNA inhibitor; DNA synthesis inhibitor	epidermal growth factor receptor Not applicable androgen receptor Not applicable	Anticancer, immunological Anticancer, alkylating Anticancer, hormonal Anticancer, alkylating	Biological > Protein > Antibody > Chimaeric monoclonal antibody; Biological > Protein > Antibody > Monoclonal antibody, other Small molecule > Synthetic small molecule Small molecule; Small molecule > Synthetic small molecule Small molecule; Small molecule > Synthetic small molecule			HS-20093 is a fully humanized IgG1 antibody-drug conjugate (ADC) which specifically binds to B7-H3, a target wildly expressed on solid tumor cells. The objectives of this study are to investigate the safety, tolerability, pharmacokinetics and anti-tumor activity of HS-20093 in combination with other anti-cancer agents in patients with advanced solid tumor patients. To evaluate the safety and tole…	Maximum tolerated dose	Safety/Toxicity > Safety/Tolerability	Primary Outcome Measures : Maximum tolerated dose (MTD) for combination-treatments [Time Frame: Up to day 21 from the first dose] To determine the MTD for further evaluation of HS-20093 with other anti-cancer agents in subjects with advanced solid tumors Primary endpoints and evaluation time serial number index Evaluation time End point indicator selection 1 MTD or MAD of intravenous infusion adm…	Adverse Events Area under the curve score Cardiac Telemetry Clinical benefit rate Cmax Common Terminology Criteria for Adverse Events Duration of overall response Elimination half-life Immunogenicity (other timeframe) Immunogenicity Overall response rate Overall survival Plasma concentration Progression-free survival Progressive disease rate PSA Level Response evaluation criteria in solid tumors …	Safety/Toxicity > Adverse Drug Reactions Pharmacokinetics/Pharmacodynamics > PK/PD Safety/Toxicity > Cardiac Measures/Events Efficacy > Clinical Response/Remission Pharmacokinetics/Pharmacodynamics > PK/PD Safety/Toxicity > Adverse Drug Reactions Efficacy > Clinical Response/Duration Pharmacokinetics/Pharmacodynamics > PK/PD Efficacy > Immunological Response Safety/Toxicity > Adverse Drug Reactio…	Secondary Outcome Measures : Incidence and severity of adverse events (AEs) [Time Frame: From the first dose through 90 days post end of treatment] AE assessed by investigator exclusively related to subject's underlying disease or medical condition [graded according to the NCI Common Terminology Criteria for Adverse Events (CTCAE), Version 5.0]. Any untoward medical occurrence in a clinical study…	2024-04-26	Actual							2026-05-30	Anticipated	2028-05-30	Anticipated
508639	EUCT number: 2024-516772-15-00 jRCT2051240092 M24-742 NCT06318273 TrialTroveID-508639	A Phase I First-in-Human Study Evaluating Safety, Pharmacokinetics, and Efficacy of ABBV-969 in Adult Subjects With Metastatic Castration-Resistant Prostate Cancer	I	Open	Oncology	Oncology: Prostate	Hormone refractory; Second line; Stage IV	Prostatic Neoplasms	Trialtrove	AbbVie	Sponsor	Industry, Top 20 Pharma	United States	IL	North Chicago	IL 60064	ABBV-969	Glutamate carboxypeptidase inhibitor; DNA topoisomerase I inhibitor	folate hydrolase 1; STEAP family member 1	Anticancer, other	Biological > Protein > Antibody > Antibody-drug conjugate; Biological > Protein > Antibody > Bispecific antibody; Small molecule > Synthetic small molecule						FOLH1	Diagnostic; Predisposing; Prognostic	Prostate cancer has the second highest incidence rate and is the fifth leading cause of cancer-related deaths among men worldwide. The purpose of this study is to assess safety, pharmacokinetics, and efficacy of ABBV-969 as a monotherapy. ABBV-969 is an investigational drug being developed for the treatment of metastatic castration-resistant prostate cancer (mCRPC). There are parts to this study.…	Adverse Events Cardiac Telemetry PSA Level Response evaluation criteria in solid tumors Safety and Tolerability Serious Adverse Event Vital signs	Safety/Toxicity > Adverse Drug Reactions Safety/Toxicity > Cardiac Measures/Events Efficacy > PSA progression Efficacy > Clinical Response/Remission Safety/Toxicity > Safety/Tolerability Safety/Toxicity > Serious Adverse Events Safety/Toxicity > Serious Adverse Events	Primary Outcome Measures : Percentage of Participants With Adverse Events (AEs) [Time Frame: Up to 3 Years] An adverse event (AE) is defined as any untoward medical occurrence in a patient or clinical investigation participant administered a pharmaceutical product which does not necessarily have a causal relationship with this treatment. The investigator assesses the relationship of each event to…	Area under the curve score Cmax Duration of overall response Elimination half-life Immunogenicity Neutralizing antibody response Overall response rate - duration Overall survival Progression-free survival PSA Level Response evaluation criteria in solid tumors Safety and Tolerability Tmax	Pharmacokinetics/Pharmacodynamics > PK/PD Pharmacokinetics/Pharmacodynamics > PK/PD Efficacy > Clinical Response/Duration Pharmacokinetics/Pharmacodynamics > PK/PD Safety/Toxicity > Adverse Drug Reactions Efficacy > Immunological Response Efficacy > Clinical Response/Remission Efficacy > Survival Efficacy > Survival Efficacy > PSA progression Efficacy > Clinical Response/Remission Safety/Toxicity…	Secondary Outcome Measures : Maximum Observed Plasma Concentration (Cmax) of ABBV-969 [Time Frame: Up to 3 Years] Cmax is defined as the maximum observed plasma/serum concentration of ABBV-969. Time to Maximum Observed Concentration (Tmax) of ABBV-969 [Time Frame: Up to 3 Years] Tmax is defined as the time to maximum observed concentration of ABBV-969. Terminal Phase Elimination Half-Life (t1/2) …	2024-03-08	Actual							2027-05-01	Anticipated	2027-05-01	Anticipated
504780	CRB-701-01 NCT06265727 TrialTroveID-504780	A Phase I/II Study to Investigate the Safety, Pharmacokinetics, and Efficacy of CRB-701, an Antibody-drug Conjugate Targeting Nectin-4, in Patients With Advanced Solid Tumors	I/II	Open	Oncology	Oncology: Bladder; Oncology: Breast; Oncology: Cervical; Oncology: Colorectal; Oncology: Endometrial; Oncology: Head/Neck; Oncology: Lung, Non-Small Cell; Oncology: Ovarian; Oncology: Pancreas; Oncology: Prostate; Oncology: Renal; Oncology: Unspecified Solid Tumor	Fourth line or greater; HER2 negative; Second line; Squamous Cell; Stage III; Stage IV; Third line; Triple receptor negative	Breast Neoplasms; Carcinoma, Non-Small-Cell Lung; Carcinoma, Renal Cell; Colorectal Neoplasms; Endometrial Neoplasms; Head and Neck Neoplasms; Kidney Neoplasms; Ovarian Neoplasms; Pancreatic Neoplasms; Prostatic Neoplasms; Urethral Neoplasms; Urinary Bladder Neoplasms; Uterine Cervical Neoplasms; Wilms Tumor	Trialtrove	Corbus Pharmaceuticals CSPC Pharmaceutical Group Co./CSPC Zhongnuo Pharmaceutical (Shijiazhuang) Co.	Sponsor Collaborator	Industry, all other pharma Industry, generic	United States China	MA	Norwood Shijiazhuang	02062 050035	CRB-701	Tubulin inhibitor	nectin cell adhesion molecule 4	Anticancer, immunological	Biological > Protein > Antibody > Antibody-drug conjugate; Biological > Protein > Antibody > Monoclonal antibody, other; Small molecule > Synthetic small molecule	immune checkpoint inhibitor, unspecified	Immuno-oncology therapy; Immune checkpoint inhibitor		Anticancer, immunological	Small molecule > Synthetic small molecule	ERBB2; insulin A1C	Diagnostic; Predictive; Predisposing; Prognostic	The goal of this clinical trial is to define a safe and effective dose of CRB-701 for participants with solid tumors that are expressing a protein called nectin-4. The main questions it aims to answer are: What is the the safe and effective dose of CRB-701 when used alone? What cancers can be treated effectively with CRB-701? Participants will be asked to attend clinic and be given a intravenous …	Clinical benefit rate Complete response Dose-limiting toxicities Maximum tolerated dose Overall response rate Partial response Response evaluation criteria in solid tumors Safety and Tolerability Stable Disease	Efficacy > Clinical Response/Remission Efficacy > Clinical Response/Remission Safety/Toxicity > Safety/Tolerability Safety/Toxicity > Safety/Tolerability Efficacy > Clinical Response/Remission Efficacy > Clinical Response/Remission Efficacy > Clinical Response/Remission Safety/Toxicity > Safety/Tolerability Efficacy > Clinical Response/Remission	Part A: To confirm the safety and tolerability and determine MTD and PADR for CRB-701 [Time Frame: 21 days] Occurrence of Dose Limiting Toxicities as defined in the protocol Part B & D: To evaluate efficacy in terms of Disease Control Rate (DCR) [Time Frame: Up to 6 months] DCR is the sum of percentage of participants meeting the definition of Complete Response (CR), Partial Response (PR) or Stab…	Area under the curve score Cmax Common Terminology Criteria for Adverse Events Plasma concentration Safety and Tolerability Tmax Treatment Emergent Adverse Events	Pharmacokinetics/Pharmacodynamics > PK/PD Pharmacokinetics/Pharmacodynamics > PK/PD Safety/Toxicity > Adverse Drug Reactions Pharmacokinetics/Pharmacodynamics > PK/PD Safety/Toxicity > Safety/Tolerability Pharmacokinetics/Pharmacodynamics > PK/PD Safety/Toxicity > Adverse Drug Reactions	Parts A, B, C, & D: To characterize the safety profile of CRB-701 [Time Frame: Up to 6 months] Numbers of treatment emergent adverse events with severity determined using NCI CTCAE v5.0 after single or multiple doses of CRB-701 or single and multiple doses of CRB-701 and an anti-PD-(L)1 therapy Maximum observed plasma concentration of CRB-701 [total ADC] (Cmax) [Time Frame: Approximately 9 weeks]…	2024-04-01	Actual							2027-01-16	Anticipated	2027-01-27	Anticipated
502897	CP-MGC026-01 NCT06242470 TrialTroveID-502897	A Phase I/Ib First-in-Human, Open Label, Dose Escalation and Cohort Expansion Study of MGC026 in Participants With Advanced Solid Tumors	I	Open	Oncology	Oncology: Bladder; Oncology: Breast; Oncology: Cervical; Oncology: Colorectal; Oncology: Endometrial; Oncology: Esophageal; Oncology: Gastric; Oncology: Head/Neck; Oncology: Liver; Oncology: Lung, Non-Small Cell; Oncology: Lung, Small Cell; Oncology: Neuroendocrine; Oncology: Osteosarcoma; Oncology: Ovarian; Oncology: Pancreas; Oncology: Prostate; Oncology: Renal; Oncology: Soft Tissue Sarcoma; O…	(N/A); Adenocarcinoma; Hormone refractory; Large Cell; Locally advanced; Metastatic; Pulmonary; Second line; Squamous Cell; Stage III; Stage IV; Unresectable	Breast Neoplasms; Carcinoma; Carcinoma, Non-Small-Cell Lung; Carcinoma, Renal Cell; Colorectal Neoplasms; Endometrial Neoplasms; Esophageal Neoplasms; Ewing Sarcoma; Fibrosarcoma; Head and Neck Neoplasms; Kidney Neoplasms; Leiomyosarcoma; Liposarcoma; Liver Neoplasms; Lung Neoplasms; Neuroendocrine Tumors; Osteosarcoma; Ovarian Neoplasms; Pancreatic Neoplasms; Prostatic Neoplasms; Prostatic Neopl…	Trialtrove	MacroGenics	Sponsor	Industry, all other pharma	United States	MD	Rockville	MD 20850	vobramitamab tavatecan	DNA topoisomerase I inhibitor	CD276 molecule; DNA topoisomerase I	Anticancer, immunological	Biological > Protein > Antibody > Antibody-drug conjugate; Small molecule > Synthetic small molecule								The study is designed to understand the safety, tolerability, pharmacokinetics, immunogenicity, and preliminary antitumor activity of MGC026 in participants with relapsed or refractory, unresectable, locally advanced or metastatic solid tumors The study has a dose escalation portion and a cohort expansion portion of the study. Participants will receive MGC026 by intravenous (IV) infusion. The dos…	Adverse Events Dose-limiting toxicities Serious Adverse Event	Safety/Toxicity > Adverse Drug Reactions Safety/Toxicity > Safety/Tolerability Safety/Toxicity > Serious Adverse Events	Primary Outcome Measures : Number of participants with adverse events (AEs) and serious AEs (SAEs), AEs leading to dose delay, AEs leading to dose reduction, AEs leading to treatment discontinuations, AEs meeting criteria for dose limiting toxicity, and AEs or special interest. [Time Frame: Throughout the study, up to 135 weeks]	Area under the curve score Cmax Complete response Duration of overall response Immunogenicity (other timeframe) Immunogenicity Overall response rate Partial response Response evaluation criteria in solid tumors	Pharmacokinetics/Pharmacodynamics > PK/PD Pharmacokinetics/Pharmacodynamics > PK/PD Efficacy > Clinical Response/Remission Efficacy > Clinical Response/Duration Efficacy > Immunological Response Safety/Toxicity > Adverse Drug Reactions Efficacy > Clinical Response/Remission Efficacy > Clinical Response/Remission Efficacy > Clinical Response/Remission	Secondary Outcome Measures : Overall response rate in advanced solid tumors The objective response rate (ORR) per Response Evaluation Criteria in Solid Tumors version 1.1 (RECIST 1.1) is used to estimate the proportion of participants in the Response Evaluable population who achieve best overall response of complete response (CR) or partial response (PR) (called responders). Complete response (CR…	2024-03-06	Actual							2028-05-01	Anticipated	2028-10-31	Anticipated
502882	CTR20240246 NCT06241846 TrialTroveID-502882 YL201-CN-201-01	A Multicenter, Open-Label, Phase II Study to Evaluate the Safety, Efficacy, and Pharmacokinetics of YL201 in Patients With Metastatic Castration-Resistant Prostate Cancer	II	Open	Oncology	Oncology: Prostate	Hormone refractory; Second line; Stage IV	Prostatic Neoplasms	Trialtrove	MediLink Therapeutics (Suzhou) Co.	Sponsor	Industry, all other pharma	China		Suzhou		tambotatug pelitecan	DNA topoisomerase I inhibitor; Immuno-oncology therapy; Immune checkpoint inhibitor	CD276 molecule; DNA topoisomerase I	Anticancer, immunological	Biological > Protein > Antibody > Antibody-drug conjugate; Biological > Protein > Antibody > Human monoclonal antibody; Small molecule > Synthetic small molecule								This is a multicenter, open-label, Phase 2 study. The study will enroll subjects with metastatic castration-resistant prostate cancer (mCRPC) previously treated with at least 1 prior line of novel hormone therapy (NHT). NHT includes abiraterone, enzalutamide, apalutamide, darotamide, or rezvilutamide. Subjects must have received no more than 2 prior lines of taxane-containing regimen. This study …	Complete response Overall response rate Partial response Progression-free survival Progressive disease rate Safety and Tolerability	Efficacy > Clinical Response/Remission Efficacy > Clinical Response/Remission Efficacy > Clinical Response/Remission Efficacy > Survival Efficacy > Clinical Response/Progression Safety/Toxicity > Safety/Tolerability	Objective response rate (ORR) by RECIST1.1 and PCWG3 criteria per investigators' review [Time Frame: Approximately within 36 months] defined as percentage of participants with confirmed best overall response of confirmed complete response (CR) or partial response (PR) to treatment Radiographic progression free survival (rPFS), and rPFS rate at 3/6 months by RECIST1.1 and PCWG3 criteria per invest…	Adverse Events Area under the curve score Clinical benefit rate Cmax Duration of overall response Elimination half-life Immunogenicity (other timeframe) Immunogenicity Overall response rate - time Overall response rate Overall survival Progression-free survival PSA Level Response evaluation criteria in solid tumors Response rate Serious Adverse Event Time to response Volume of distribution	Safety/Toxicity > Adverse Drug Reactions Pharmacokinetics/Pharmacodynamics > PK/PD Efficacy > Clinical Response/Remission Pharmacokinetics/Pharmacodynamics > PK/PD Efficacy > Clinical Response/Duration Pharmacokinetics/Pharmacodynamics > PK/PD Efficacy > Immunological Response Safety/Toxicity > Adverse Drug Reactions Efficacy > Clinical Response/Remission Efficacy > Clinical Response/Remission Ef…	Secondary Outcome Measures : disease control Rate (DCR) by RECIST1.1 and PCWG3 criteria per investigators' review [ Time Frame: Approximately within 36 months ] Disease control rate To evaluate DoR by RECIST1.1 and PCWG3 criteria per investigators' review of YL201 in the treatment of mCRPC [ Time Frame: Approximately within 36 months ] Duration of rasponse To evaluate TTR of YL201 in the treatmen…	2024-02-22	Actual							2027-02-01	Anticipated	2029-02-01	Anticipated
502600	18836 CTR20253122 EUCT number: 2023-509867-26-00 EXCEED J5A-OX-JZWA jRCT2031240083 LOXO-ENC-23001 NCT06238479 TrialTroveID-502600 U1111-1300-2546	A Phase I Trial Investigating LY4101174, an Antibody-Drug Conjugate Targeting Nectin-4, in Participants With Recurrent, Advanced or Metastatic Solid Tumors	I	Open	Oncology	Oncology: Bladder; Oncology: Breast; Oncology: Cervical; Oncology: Esophageal; Oncology: Head/Neck; Oncology: Lung, Non-Small Cell; Oncology: Ovarian; Oncology: Pancreas; Oncology: Prostate	First line; HER2 negative; Squamous Cell; Stage III; Stage IV; Triple receptor negative	Breast Neoplasms; Carcinoma, Non-Small-Cell Lung; Esophageal Neoplasms; Head and Neck Neoplasms; Neoplasms; Ovarian Neoplasms; Pancreatic Neoplasms; Pelvic Neoplasms; Prostatic Neoplasms; Recurrence; Squamous Cell Carcinoma of Head and Neck; Triple Negative Breast Neoplasms; Urethral Neoplasms; Urinary Bladder Neoplasms; Uterine Cervical Neoplasms	Trialtrove	Eli Lilly/Loxo Oncology	Sponsor	Industry, Top 20 Pharma	United States	IN	Indianapolis	IN 46285	ETx-22	DNA topoisomerase I inhibitor; Immuno-oncology therapy; Immune checkpoint inhibitor	DNA topoisomerase I; nectin cell adhesion molecule 4	Anticancer, immunological	Biological > Protein > Antibody > Antibody-drug conjugate; Small molecule > Synthetic small molecule						ERBB2	Diagnostic; Predictive; Predisposing; Prognostic	The purpose of this study is to find out whether the study drug, LY4101174, is safe, tolerable and effective in participants with advanced, or metastatic solid tumors. The study is conducted in two parts - phase Ia (dose-escalation, dose-optimization) and phase Ib (dose-expansion). The study will last up to approximately 4 years. The study will be conducted in 2 phases: phase 1a dose escalation/d…	Cardiac Telemetry Dose-limiting toxicities Overall response rate Response evaluation criteria in solid tumors Safety and Tolerability Treatment Emergent Adverse Events Vital signs	Safety/Toxicity > Cardiac Measures/Events Safety/Toxicity > Safety/Tolerability Efficacy > Clinical Response/Remission Efficacy > Clinical Response/Remission Safety/Toxicity > Safety/Tolerability Safety/Toxicity > Adverse Drug Reactions Safety/Toxicity > Serious Adverse Events	Phase 1a: To determine the recommended dose of LY4101174 [Time Frame: First 2 Cycles (28 days)] Number of participants with dose-limiting toxicities (DLTs) Phase 1a: To determine the recommended phase 2 dose (RP2D) or optimal dose of LY4101174 [Time Frame: First 2 Cycles (28 days)] Number of participants with DLTs Phase 1b: To assess the antitumor activity of LY4101174 Monotherapy: Overall respon…	Area under the curve score Clinical benefit rate Cmin Duration of overall response Immunogenicity (other timeframe) Immunogenicity Overall response rate - duration Overall response rate Overall survival Plasma concentration Progression-free survival Response evaluation criteria in solid tumors Safety and Tolerability Time to response	Pharmacokinetics/Pharmacodynamics > PK/PD Efficacy > Clinical Response/Remission Pharmacokinetics/Pharmacodynamics > PK/PD Efficacy > Clinical Response/Duration Efficacy > Immunological Response Safety/Toxicity > Adverse Drug Reactions Efficacy > Clinical Response/Remission Efficacy > Clinical Response/Remission Efficacy > Survival Pharmacokinetics/Pharmacodynamics > PK/PD Efficacy > Survival Eff…	To characterize the pharmacokinetics (PK) properties of LY4101174: Minimum Plasma Concentration (Cmin) PK: Cmin of LY4101174 [Time Frame: First 4 cycles (56 days)] To characterize the PK properties of LY4101174: Area under the concentration versus time curve (AUC) PK: AUC of LY4101174 [Time Frame: First 4 cycles (56 days)] To evaluate the preliminary antitumor activity of LY4101174: Overall respo…	2024-03-05	Actual							2027-03-01	Anticipated	2027-03-01	Anticipated
502598	ACR246-101 CTR20243274 NCT06238401 TrialTroveID-502598	An Open-label, Multicenter, Dose-escalation and Cohort Expansion Phase I/II.a Clinical Study to Evaluate the Safety, Tolerability, Pharmacokinetic Profile and Efficacy of ACR246 in Patients With Advanced Solid Tumors	I	Open	Oncology	Oncology: Breast; Oncology: Cervical; Oncology: Colorectal; Oncology: Esophageal; Oncology: Lung, Non-Small Cell; Oncology: Ovarian; Oncology: Pancreas; Oncology: Prostate; Oncology: Renal; Oncology: Unspecified Solid Tumor	ALK; BRCA; EGFR; Hormone refractory; MET Amplification/Alteration; Second line; Stage III; Stage IV; Third line	Breast Neoplasms; Carcinoma, Non-Small-Cell Lung; Carcinoma, Renal Cell; Colorectal Neoplasms; Esophageal Neoplasms; Kidney Neoplasms; Neoplasms; Ovarian Neoplasms; Pancreatic Neoplasms; Prostatic Neoplasms; Uterine Cervical Neoplasms; Wilms Tumor	Trialtrove	Hangzhou Adcoris Biopharma Co.	Sponsor	Industry, all other pharma	China		Hangzhou		ACR-246	DNA topoisomerase I inhibitor; Immuno-oncology therapy	DNA topoisomerase I; trophoblast glycoprotein	Anticancer, other	Biological > Protein > Antibody > Antibody-drug conjugate; Biological > Protein > Antibody > Monoclonal antibody, other; Small molecule > Synthetic small molecule						ALK; BRCA1; EGFR; EPO; PARP1; PDCD1; ROS1; TNF; TPBG	Companion Diagnosis; Diagnostic; Early Detection; Predictive; Predisposing; Prognostic; Risk Assesment	The goal of the study is to evaluate the safety and tolerability of ACR246 in patients with advanced solid tumors, to determine the maximum tolerated dose (MTD) and Phase II recommended dose (RP2D) of ACR246. The toxicity will be assessed by Common Terminology Criteria for Adverse Events v5.0 and the tumor response will be determined per RECIST v1.1. Dose limiting toxicity (DLT) will be assessed …	Adverse Events Dose-limiting toxicities Maximum tolerated dose Overall response rate Response evaluation criteria in solid tumors Safety and Tolerability Serious Adverse Event	Safety/Toxicity > Adverse Drug Reactions Safety/Toxicity > Safety/Tolerability Safety/Toxicity > Safety/Tolerability Efficacy > Clinical Response/Remission Efficacy > Clinical Response/Remission Safety/Toxicity > Safety/Tolerability Safety/Toxicity > Serious Adverse Events	Primary Outcome Measures : Safety and tolerability: [Time Frame: 21days] Incidence and characteristics of adverse events (AEs), serious adverse events (SAEs) and dose-limiting toxicities (DLTs). Phase I dose escalation phase: Safety and tolerability: incidence and characteristics of adverse events (AEs), serious adverse events (SAEs), and dose-limiting toxicity (DLT) events; Analysis time specifi…	Clinical benefit rate Immunogenicity (other timeframe) Immunogenicity Overall response rate - duration Overall response rate Overall survival Progression-free survival Response evaluation criteria in solid tumors Safety and Tolerability	Efficacy > Clinical Response/Remission Efficacy > Immunological Response Safety/Toxicity > Adverse Drug Reactions Efficacy > Clinical Response/Remission Efficacy > Clinical Response/Remission Efficacy > Survival Efficacy > Survival Efficacy > Clinical Response/Remission Safety/Toxicity > Safety/Tolerability	Secondary Outcome Measures : PK parameters of ACR246（Cmax） [Time Frame: 21days] To assess the pharmacokinetic profile in patients with advanced solid tumors PK parameters of ACR246（Tmax） [Time Frame: 21days] To assess the pharmacokinetic profile in patients with advanced solid tumors PK parameters of ACR246（t1/2） [Time Frame: 21days] To assess the pharmacokinetic profile in patients with advanced…	2024-10-21	Actual							2025-06-01	Anticipated	2026-01-01	Anticipated
501648	CTR20240139 NCT06227156 RC48-C034 TrialTroveID-501648	A Multicenter Open Phase Ib to Evaluate the Safety, Efficacy and Pharmacokinetic Characteristics of Disitamab Vedotin in the Treatment With HER2- Expression, Gene Amplification or Mutation Metastatic Castration-Resistant Prostate Cancer	I	Open	Oncology	Oncology: Prostate	Hormone refractory; Second line; Stage IV	Prostatic Neoplasms	Trialtrove	RemeGen	Sponsor	Industry, all other pharma	China		Yantai	264006	disitamab vedotin	Tubulin inhibitor	erb-b2 receptor tyrosine kinase 2	Anticancer, other	Biological > Protein > Antibody > Antibody-drug conjugate; Small molecule > Synthetic small molecule						albumin; ERBB2	Diagnostic; Predictive; Predisposing; Prognostic	The purpose of this study is to evaluate the safety and tolerance of Disitamab Vedotin in subjects with metastatic Castration-resistant prostate cancer.	Progression-free survival Response evaluation criteria in solid tumors	Efficacy > Survival Efficacy > Clinical Response/Remission	Primary Outcome Measures : Radiographic progression free survival，rPFS [ Time Frame: Up to approximately 2 years ] Define imaging disease progression according to RECIST v1.1 (for all lesions except bone lesions) or PCWG3 (for bone lesions) as the time from the first dose of the drug to the time when the imaging shows disease progression or death.	Adverse Events Area under the curve score Cardiac Telemetry Clinical benefit rate Cmax Common Terminology Criteria for Adverse Events Complete response Duration of overall response Immunogenicity (other timeframe) Immunogenicity Objective remission rate Overall response rate Overall survival Partial response Plasma concentration PSA Level Response evaluation criteria in solid tumors Response rate…	Safety/Toxicity > Adverse Drug Reactions Pharmacokinetics/Pharmacodynamics > PK/PD Safety/Toxicity > Cardiac Measures/Events Efficacy > Clinical Response/Remission Pharmacokinetics/Pharmacodynamics > PK/PD Safety/Toxicity > Adverse Drug Reactions Efficacy > Clinical Response/Remission Efficacy > Clinical Response/Duration Efficacy > Immunological Response Safety/Toxicity > Adverse Drug Reactions …	Secondary Outcome Measures : Objective remission rate (ORR) [ Time Frame: Up to approximately 2 years ] ORR assessed according to the evaluation criteria for the efficacy of solid tumors (RECIST 1.1) Disease Control Rate (DCR) [ Time Frame: Until progression, assessed up to approximately 2 years ] Percentage of patients with complete response, partial response, or stable disease for a certain per…	2024-03-08	Actual							2025-12-01	Anticipated	2026-06-01	Anticipated
501359	EUCT number: 2025-520557-36-00 NCT06220864 SNV1521-101 TrialTroveID-501359	A Phase 1, Open-Label Dose Escalation and Expansion Study of SNV1521 in Participants with Advanced Solid Tumors	I	Open	Oncology	Oncology: Metastatic Cancer; Oncology: Pancreas; Oncology: Prostate; Oncology: Unspecified Solid Tumor	CNS mets; Hormone refractory; Line of therapy N/A; Stage III; Stage IV	Brain Neoplasms; Central Nervous System Neoplasms; Neoplasm Metastasis; Neoplasms; Pancreatic Neoplasms; Prostatic Neoplasms	Trialtrove	Synnovation Therapeutics	Sponsor	Industry, all other pharma	United States	DE	Wilmington	19803	SNV-1521	Poly ADP ribose polymerase 1 inhibitor	poly(ADP-ribose) polymerase 1	Anticancer, other	Small molecule; Small molecule > Synthetic small molecule	trastuzumab deruxtecan	ErbB-2 tyrosine kinase inhibitor; DNA topoisomerase I inhibitor	DNA topoisomerase I; erb-b2 receptor tyrosine kinase 2	Anticancer, other	Biological > Protein > Antibody > Antibody-drug conjugate; Small molecule > Synthetic small molecule	CD4	Diagnostic; Predictive; Predisposing; Prognostic	This study is testing a new medicine, SNV1521, for people with advanced cancers. The researchers want to find out if SNV1521 is safe, well-tolerated, and effective in treating solid tumors. They are investigating different doses in order to find the most effective and safe one. They are also investigating whether it can be combined with other cancer therapies.	Dose-limiting toxicities Safety and Tolerability Treatment Emergent Adverse Events	Safety/Toxicity > Safety/Tolerability Safety/Toxicity > Safety/Tolerability Safety/Toxicity > Adverse Drug Reactions	Primary Outcome Measures : Safety of SNV1521 [Time Frame: From first dose through last dose (up to 13 months)] Treatment emergent adverse events (TEAEs) Tolerability of SNV1521 [Time Frame: DLTs: From first dose through completion of first cycle (28 days)] Incidence and frequency of dose-limiting toxicities (DLTs) (Dose-escalation arm only)				2024-02-23	Actual							2026-12-01	Anticipated	2026-12-01	Anticipated
500208	ChiCTR2400089836 CTR20242748 SYS6023-001 TrialTroveID-500208	A Phase I clinical study to evaluate the safety, tolerability, pharmacokinetic characteristics and preliminary efficacy of SYS6023 in the treatment of patients with advanced solid tumors	I	Open	Oncology	Oncology: Breast; Oncology: Lung, Non-Small Cell; Oncology: Ovarian; Oncology: Prostate	ALK; BRAF; EGFR; Estrogen receptor positive; HER2 negative; MET Amplification/Alteration; Platinum-resistant; Progesterone receptor positive; Second line; Stage III; Stage IV; Third line; Triple receptor negative	Breast Neoplasms; Carcinoma, Non-Small-Cell Lung; Ovarian Neoplasms; Prostatic Neoplasms	Trialtrove	(Other Hospital/Academic/Medical Center) CSPC Pharmaceutical Group Co./CSPC NBP Pharmaceutical Co./CSPC Megalith Biopharmaceutical Co. {CSPC Jushi Biopharmaceutical Co.}	Sponsor Sponsor	Academic Industry, generic	China		Shijiazhuang	050035	SYS-6023	Immuno-oncology therapy	Unspecified	Anticancer, immunological	Biological > Protein > Antibody > Antibody-drug conjugate; Biological > Protein > Antibody > Monoclonal antibody, other						ALK; BRAF; CDK4; CYP3A4; EGFR; EPO; ERBB2; ERBB3; KRAS; KRAS G12C; NRG1; PGR; RET; ROS1; SLCO1B1; SLCO1B3	Companion Diagnosis; Diagnostic; Predictive; Predisposing; Prognostic	To evaluate SYS6023 in patients with advanced solid tumors To evaluate the tolerability and safety of SYS6023 in patients with advanced solid tumors; 2. Determine the RP2D of SYS6023. Primary Objectives: 1.To evaluate the tolerability and safety of SYS6023 in participants with advanced solid tumors. 2.To determine the recommended Phase 2 dose (RP2D) of SYS6023. Secondary Objectives: 1.To assess t…	Adverse Events Cardiac Telemetry Dose-limiting toxicities Overall response rate Safety and Tolerability Vital signs	Safety/Toxicity > Adverse Drug Reactions Safety/Toxicity > Cardiac Measures/Events Safety/Toxicity > Safety/Tolerability Efficacy > Clinical Response/Remission Safety/Toxicity > Safety/Tolerability Safety/Toxicity > Serious Adverse Events	Primary endpoint and evaluation time Serial number index Evaluation time End point selection 1 The incidence of DLT (dose-limiting toxicity) Cycle 1 Safety indicators 2 Incidence and severity of AEs and SAEs (according to NCI-CTCAE 5.0); laboratory tests, vital signs, physical examination, ECG changes The entire test cycle Safety indicators 3 RP2D The entire test cycle Effectiveness index + safet…	Adverse Events Area under the curve score Clinical benefit rate Cmax Duration of overall response Elimination half-life Immunogenicity (other timeframe) Immunogenicity Overall response rate - duration Overall response rate Overall survival Progression-free survival Safety and Tolerability Tmax	Safety/Toxicity > Adverse Drug Reactions Pharmacokinetics/Pharmacodynamics > PK/PD Efficacy > Clinical Response/Remission Pharmacokinetics/Pharmacodynamics > PK/PD Efficacy > Clinical Response/Duration Pharmacokinetics/Pharmacodynamics > PK/PD Efficacy > Immunological Response Safety/Toxicity > Adverse Drug Reactions Efficacy > Clinical Response/Remission Efficacy > Clinical Response/Remission Ef…	Secondary endpoints and evaluation time Serial number index Evaluation time End point selection 1 Pharmacokinetic indicators: including but not limited to single-dose PK parameters: AUC0-t, AUC0-∞, Cmax, Tmax, t1/2, etc.; multiple-dose PK parameters: Cmax,ss, Cmin,ss, Tmax,ss, AUCss, Rac, etc. The entire test cycle Effectiveness index + safety index 2 Immunogenicity indicators: ADA incidence and …	2024-03-18	Actual	38.43	Anticipated	2027-05-31	Anticipated	24.03	Anticipated	2029-05-31	Anticipated
499702	TrialTroveID-499702	A Clinical Study of FG-3246 in Patients with Metastatic Castration-Resistant Prostate Cancer	II	Planned	Oncology	Oncology: Prostate	Hormone refractory; Line of therapy N/A; Stage IV	Prostatic Neoplasms	Trialtrove	FibroGen Fortis Therapeutics	Sponsor Sponsor	Industry, all other pharma Industry, all other pharma	United States United States	CA CA	San Francisco San Diego	94158	FG-3246	Tubulin inhibitor	CD46 molecule	Anticancer, other	Biological > Protein > Antibody > Antibody-drug conjugate; Small molecule > Synthetic small molecule								To evaluate FG-3246 in Patients with Metastatic Castration-Resistant Prostate Cancer			N/A				2025-06-01	Anticipated
496173	1129077151 2023-0963 3805123 EUCT number: 2023-507641-29-00 HERTHENA-PanTumor01 jRCT2031230575 NCT06172478 TrialTroveID-496173 U31402-277	HERTHENA-PanTumor01 (U31402-277): A Phase II, Multicenter, Multicohort, Open-Label, Proof of Concept Study of Patritumab Deruxtecan (HER3-DXd; U3-1402) in Subjects With Locally Advanced or Metastatic Solid Tumors	II	Open	Oncology	Oncology: Bladder; Oncology: Breast; Oncology: Cervical; Oncology: Endometrial; Oncology: Esophageal; Oncology: Fallopian Tube; Oncology: Gastric; Oncology: Head/Neck; Oncology: Lung, Non-Small Cell; Oncology: Melanoma; Oncology: Ovarian; Oncology: Pancreas; Oncology: Primary Peritoneal; Oncology: Prostate; Oncology: Renal; Oncology: Unspecified Solid Tumor	Adenocarcinoma; BRAF; Fourth line or greater; HER2 negative; High-grade; Large Cell; PD-1 Refractory; PD-L1 Refractory; Platinum-resistant; Second line; Serous; Squamous Cell; Stage III; Stage IV; Third line	Breast Neoplasms; Carcinoma, Non-Small-Cell Lung; Carcinoma, Renal Cell; Endometrial Neoplasms; Esophageal Neoplasms; Fallopian Tube Neoplasms; Head and Neck Neoplasms; Kidney Neoplasms; Melanoma; Ovarian Neoplasms; Pancreatic Neoplasms; Peritoneal Neoplasms; Prostatic Neoplasms; Stomach Neoplasms; Urethral Neoplasms; Urinary Bladder Neoplasms; Uterine Cervical Neoplasms; Wilms Tumor	Trialtrove	Daiichi Sankyo Merck & Co./Merck Sharp & Dohme (MSD)	Sponsor Collaborator	Industry, all other pharma Industry, Top 20 Pharma	Japan United States	NJ	Chuo-ku Rahway	103-8426 07065	patritumab deruxtecan	DNA topoisomerase I inhibitor	DNA topoisomerase I; erb-b2 receptor tyrosine kinase 3	Anticancer, immunological	Biological > Protein > Antibody > Antibody-drug conjugate; Small molecule > Synthetic small molecule						ALK; BRAF; BRAF V600E; CLDN18; CTLA4; EGFR; EGFR L858R; ERBB2; KRAS; KRAS G12C; PARP1; PIK3CA; RET; ROS1	Companion Diagnosis; Diagnostic; Predictive; Predisposing; Prognostic	This is a proof-of-concept study designed to investigate HER3-DXd monotherapy in locally advanced or metastatic solid tumors. The study is enrolling cohorts of participants with melanoma [cutaneous/acral], squamous cell carcinomas of the head and neck (SCCHN), and HER2-negative gastric cancerovarian carcinoma, cervical cancer, endometrial cancer, bladder cancer, esophageal carcinoma, pancreatic c…	Complete response Overall response rate Partial response Response evaluation criteria in solid tumors Response rate	Efficacy > Clinical Response/Remission Efficacy > Clinical Response/Remission Efficacy > Clinical Response/Remission Efficacy > Clinical Response/Remission Efficacy > Clinical Response/Remission	Primary Outcome Measures : Number of Participants With Objective Response Rate Assessed by Investigator Following HER3-DXd Monotherapy (All Cohorts Except Prostate Cancer Cohort) [Time Frame: Baseline up until documented progressive disease, death, lost to follow-up, or withdrawal by the participant, up to approximately 27 months] Confirmed objective response rate (ORR) is defined as the sum of t…	Adverse Events Area under the curve score Clinical benefit rate Cmax Complete response Duration of overall response Overall response rate - duration Overall response rate Overall survival Partial response Progression-free survival Progressive disease rate Response evaluation criteria in solid tumors Safety and Tolerability Time to response Time to skeletal-related event Tmax Treatment Emergent Ad…	Safety/Toxicity > Adverse Drug Reactions Pharmacokinetics/Pharmacodynamics > PK/PD Efficacy > Clinical Response/Remission Pharmacokinetics/Pharmacodynamics > PK/PD Efficacy > Clinical Response/Remission Efficacy > Clinical Response/Duration Efficacy > Clinical Response/Remission Efficacy > Clinical Response/Remission Efficacy > Survival Efficacy > Clinical Response/Remission Efficacy > Survival E…	Secondary Outcome Measures : Overall Number of Participants With Treatment-emergent Adverse Events Following HER3-DXd Monotherapy (All Cohorts) Adverse events (AEs) will be coded using MedDRA and AEs and will be graded by using NCI-CTCAE v5.0. [Time Frame: Baseline up to 27 months] Duration of Response As Assessed by Investigator Following HER3-DXd Monotherapy (All Cohorts Except Prostate Cancer …	2024-02-26	Actual							2027-09-01	Anticipated	2028-10-10	Anticipated
490521	ChiCTR2500105373 CTR20233371 NCT06107686 TrialTroveID-490521 YL202-CN-201-01	A Multicenter, Open-Label, Phase II Study to Evaluate the Efficacy, Safety, and Pharmacokinetics of YL202 in Selected Patients With Advanced Solid Tumors	II	Open	Oncology	Oncology: Bile Duct (Cholangiocarcinoma); Oncology: Breast; Oncology: Colorectal; Oncology: Gastric; Oncology: Head/Neck; Oncology: Liver; Oncology: Lung, Non-Small Cell; Oncology: Pancreas; Oncology: Prostate	Adenocarcinoma; ALK; BRCA; EGFR; Estrogen receptor positive; First line; Fourth line or greater; HER2 negative; Hormone refractory; Large Cell; PD-L1 Refractory; Progesterone receptor positive; Second line; Squamous Cell; Stage III; Stage IV; Third line	Bile Duct Neoplasms; Breast Neoplasms; Carcinoma, Non-Small-Cell Lung; Cholangiocarcinoma; Colorectal Neoplasms; Head and Neck Neoplasms; Liver Neoplasms; Neoplasms; Pancreatic Neoplasms; Prostatic Neoplasms; Stomach Neoplasms	Trialtrove	MediLink Therapeutics (Suzhou) Co. (Other Hospital/Academic/Medical Center)	Sponsor Collaborator	Industry, all other pharma Academic	China		Suzhou		YL-202	ErbB-3 antagonist; DNA topoisomerase I inhibitor	DNA topoisomerase I; erb-b2 receptor tyrosine kinase 2; erb-b2 receptor tyrosine kinase 3	Anticancer, other	Biological > Protein > Antibody > Antibody-drug conjugate; Biological > Protein > Antibody > Monoclonal antibody, other						albumin; ALK; androgen receptor; BRAF; BRAF V600E; BRCA1; CDK4; EGFR; EGFR L858R; EGFR L861Q; EGFR S768I; EGFR T790M; EPO; ERBB2; GPT; KRAS; KRAS G12C; PARP1; RET; ROS1; THPO	Companion Diagnosis; Diagnostic; Early Detection; Predictive; Predisposing; Prognostic; Risk Assesment	This study is a multicenter, open-label, phase II study of YL202 in China to evaluate the efficacy, safety, and PK characteristics of YL202 in the following selected patients with advanced solid tumors. To evaluate the efficacy of YL202 in selected patients with advanced solid tumors; • To determine the recommended dose of YL202 in the pivotal clinical study.	Complete response Overall response rate Partial response Response evaluation criteria in solid tumors Safety and Tolerability	Efficacy > Clinical Response/Remission Efficacy > Clinical Response/Remission Efficacy > Clinical Response/Remission Efficacy > Clinical Response/Remission Safety/Toxicity > Safety/Tolerability	ORR assessed according to RECIST v1.1 [Time Frame: By the end of trial date, approximately within 36 months] ORR: defined as the proportion of patients who achieved a best overall response of complete response (CR) or partial response (PR). Determination of the recommended dose of YL202 in the pivotal clinical study [Time Frame: By the end of trial date, approximately within 36 months] Primary en…	Adverse Events Area under the curve score Cardiac Telemetry Change in oxygen saturation Clinical benefit rate Cmax Duration of overall response Elimination half-life Overall response rate - duration Overall response rate Overall survival Progression-free survival Response evaluation criteria in solid tumors Response rate Safety and Tolerability Time to response Vital signs Volume of distribution	Safety/Toxicity > Adverse Drug Reactions Pharmacokinetics/Pharmacodynamics > PK/PD Safety/Toxicity > Cardiac Measures/Events Efficacy > Respiratory Function Efficacy > Clinical Response/Remission Pharmacokinetics/Pharmacodynamics > PK/PD Efficacy > Clinical Response/Duration Pharmacokinetics/Pharmacodynamics > PK/PD Efficacy > Clinical Response/Remission Efficacy > Clinical Response/Remission Eff…	Progression-free survival (PFS) assessed according to RECIST v1.1 [Time Frame: approximately within 36 months] Clinical benefit rate (CBR) assessed according to RECIST v1.1 [Time Frame: approximately within 36 months] depth of response (DpR) assessed according to RECIST v1.1 [Time Frame: Approximately within 36 months] disease control rate (DCR) assessed according to RECIST v1.1 [Time Frame: Appr…	2023-12-15	Actual	19.53	Anticipated	2025-07-31	Anticipated	16.01	Anticipated	2026-11-30	Anticipated	2028-11-30	Anticipated
489052	TrialTroveID-489052	A Clinical study of SDV-2102 in Metastatic Castration-Resistant Prostate Cancer (mCRPC).	I	Planned	Oncology	Oncology: Prostate	Hormone refractory; Line of therapy N/A; Stage IV	Prostatic Neoplasms	Trialtrove	Syndivia	Sponsor	Industry, all other pharma	France				SDV-2102	Microtubule inhibitor; Glutamate carboxypeptidase inhibitor	folate hydrolase 1	Anticancer, other	Biological > Protein > Antibody > Antibody-drug conjugate; Biological > Protein > Antibody > Monoclonal antibody, other								To evaluate SDV-2102 in Metastatic Castration-Resistant Prostate Cancer (mCRPC).			N/A				2025-01-01	Anticipated
487290	CTR20232651 NCT06057922 TrialTroveID-487290 YL201-CN-101-01	A Multicenter, Open-Label, Phase I/II Study to Evaluate the Safety, Efficacy, and Pharmacokinetics of YL201 in Patients With Selected Advanced Solid Tumors	I/II	Open	Oncology	Oncology: Esophageal; Oncology: Head/Neck; Oncology: Lung, Non-Small Cell; Oncology: Lung, Small Cell; Oncology: Metastatic Cancer; Oncology: Neuroendocrine; Oncology: Prostate; Oncology: Unspecified Solid Tumor	(N/A); CNS mets; Fourth line or greater; Line of therapy N/A; Nasopharyngeal; Pulmonary; Second line; Stage III; Stage IV; Third line	Brain Neoplasms; Carcinoma, Non-Small-Cell Lung; Central Nervous System Neoplasms; Esophageal Neoplasms; Head and Neck Neoplasms; Nasopharyngeal Neoplasms; Neoplasm Metastasis; Neoplasms; Neuroendocrine Tumors; Prostatic Neoplasms; Small Cell Lung Carcinoma	Trialtrove	MediLink Therapeutics (Suzhou) Co.	Sponsor	Industry, all other pharma	China		Suzhou		tambotatug pelitecan	DNA topoisomerase I inhibitor; Immuno-oncology therapy; Immune checkpoint inhibitor	CD276 molecule; DNA topoisomerase I	Anticancer, immunological	Biological > Protein > Antibody > Antibody-drug conjugate; Biological > Protein > Antibody > Human monoclonal antibody; Small molecule > Synthetic small molecule						NAGS	Diagnostic; Prognostic	To Evaluate the Safety, Efficacy, and Pharmacokinetics of YL201 in Patients with Selected Advanced Solid Tumors. The study will include 2 parts: Phase 1 dose expansion stage (Part 1) followed by a Phase 2 stage with expanded sample size (Part 2). Part 1 will estimate the RP2D in dose expansion cohorts of patients with not linited to non-small cell lung cancer (NSCLC), small cell lung cancer (SCLC…	Adverse Events Cardiac Telemetry Change in oxygen saturation Complete response Overall response rate Partial response PSA Level Response evaluation criteria in solid tumors Response rate Safety and Tolerability Vital signs	Safety/Toxicity > Adverse Drug Reactions Safety/Toxicity > Cardiac Measures/Events Efficacy > Respiratory Function Efficacy > Clinical Response/Remission Efficacy > Clinical Response/Remission Efficacy > Clinical Response/Remission Efficacy > PSA progression Efficacy > Clinical Response/Remission Efficacy > Clinical Response/Remission Safety/Toxicity > Safety/Tolerability Safety/Toxicity > Seriou…	Evaluate the AEs as characterized by type, frequency, severity, timing, seriousness and relationship to study treatment [Time Frame: By the global end of trial date, approximately within 36 months] Evaluate the objective response rate (ORR) for patients with solid tumors which assessed using RECIST version 1.1 [Time Frame: Time Frame: Approximately within 36 months] ORR: defined as the proportion…	Area under the curve score Clinical benefit rate Cmax Duration of overall response Elimination half-life Overall response rate Overall survival Progression-free survival Progressive disease rate PSA Level Response evaluation criteria in solid tumors Response rate Safety and Tolerability Stable Disease Time to response	Pharmacokinetics/Pharmacodynamics > PK/PD Efficacy > Clinical Response/Remission Pharmacokinetics/Pharmacodynamics > PK/PD Efficacy > Clinical Response/Duration Pharmacokinetics/Pharmacodynamics > PK/PD Efficacy > Clinical Response/Remission Efficacy > Survival Efficacy > Survival Efficacy > Clinical Response/Progression Efficacy > PSA progression Efficacy > Clinical Response/Remission Efficacy >…	Characterize the PK parameter AUC [Time Frame: Approximately within 36 months] Characterize the PK parameter Cmax [Time Frame: Approximately within 36 months] Characterize the PK parameter Ctrough [Time Frame: Approximately within 36 months] Characterize the PK parameter CL [Time Frame: Approximately within 36 months] Characterize the PK parameter Vd [Time Frame: Approximately within 36 months] C…	2023-09-22	Actual							2026-10-31	Anticipated	2028-10-01	Anticipated
482556	7MW3711-2023-CP101 CTR20232418 NCT06008366 TrialTroveID-482556	A Phase Ⅰ/Ⅱ Dose Escalation and Expansion Study to Evaluate the Safety, Tolerability, Pharmacokinetics, and Efficacy of 7MW3711 in Subjects With Advanced Solid Tumors.	I/II	Open	Oncology	Oncology: Breast; Oncology: Esophageal; Oncology: Lung, Non-Small Cell; Oncology: Ovarian; Oncology: Prostate; Oncology: Unspecified Solid Tumor	Adenocarcinoma; Fourth line or greater; Large Cell; PD-1 Refractory; PD-L1 Refractory; Platinum-resistant; Second line; Stage III; Stage IV; Third line	Breast Neoplasms; Carcinoma, Non-Small-Cell Lung; Esophageal Neoplasms; Neoplasms; Ovarian Neoplasms; Prostatic Neoplasms	Trialtrove	Mabwell (Shanghai) Bioscience Co.	Sponsor	Industry, all other pharma	China		Shanghai	200120	7MW-3711	DNA topoisomerase I inhibitor; B7-H3 antagonist; Immuno-oncology therapy; Immune checkpoint inhibitor	CD276 molecule; DNA topoisomerase I	Anticancer, immunological	Biological > Protein > Antibody > Antibody-drug conjugate; Biological > Protein > Antibody > Monoclonal antibody, other; Small molecule > Synthetic small molecule	PD-1 antagonist, undisclosed	PD-1 antagonist; Immuno-oncology therapy; Immune checkpoint inhibitor		Anticancer, immunological	Small molecule > Synthetic small molecule			This is an open-label, multicenter, phase 1/2 study to evaluate the Safety, Tolerability, Pharmacokinetics, and Efficacy of 7MW3711 in subjects with advanced solid tumors. To evaluate the safety, tolerability, preliminary efficacy and pharmacokinetic profile of 7MW3711 in combination with a PD-1 inhibitor, with or without antitumor therapies, in patients with advanced solid tumors.	Adverse Events Common Terminology Criteria for Adverse Events Complete response Dose-limiting toxicities Maximum tolerated dose Overall response rate Partial response Response evaluation criteria in solid tumors Safety and Tolerability Serious Adverse Event	Safety/Toxicity > Adverse Drug Reactions Safety/Toxicity > Adverse Drug Reactions Efficacy > Clinical Response/Remission Safety/Toxicity > Safety/Tolerability Safety/Toxicity > Safety/Tolerability Efficacy > Clinical Response/Remission Efficacy > Clinical Response/Remission Efficacy > Clinical Response/Remission Safety/Toxicity > Safety/Tolerability Safety/Toxicity > Serious Adverse Events	evaluation of the incidence of adverse events (AEs) (part 1) [Time Frame: approximately up to 16 cycles, 21 days a cycle] Incidence and seriousness of adverse events (AEs) and serious adverse events (SAEs) by CTCAE version 5.0 Identification of the MTD and /or RP2D of 7MW3711(part 1) [Time Frame: from Day1 to Day21 in cycle1 of part 1] MTD(maximum tolerated dose) and /or RP2D(recommended phase II…	Adverse Events Area under the curve score Clinical benefit rate Cmax Common Terminology Criteria for Adverse Events Complete response Elimination half-life Immunogenicity (other timeframe) Immunogenicity Overall response rate - duration Overall response rate Partial response Plasma concentration Progression-free survival Response evaluation criteria in solid tumors Safety and Tolerability Serious…	Safety/Toxicity > Adverse Drug Reactions Pharmacokinetics/Pharmacodynamics > PK/PD Efficacy > Clinical Response/Remission Pharmacokinetics/Pharmacodynamics > PK/PD Safety/Toxicity > Adverse Drug Reactions Efficacy > Clinical Response/Remission Pharmacokinetics/Pharmacodynamics > PK/PD Efficacy > Immunological Response Safety/Toxicity > Adverse Drug Reactions Efficacy > Clinical Response/Remission…	overall response rate (ORR) (part1) [Time Frame: approximately up to 1 year] ORR:defined as the proportion of patients who achieved a best overall response of complete response (CR) or partial response (PR) based on RECIST version 1.1 evaluation of the incidence of adverse events (AEs) (part 2) [Time Frame: approximately up to 2 years] Incidence and seriousness of adverse events (AEs) and serious…	2023-08-30	Actual							2025-08-30	Anticipated	2026-02-01	Anticipated
482064	ARTEMIS-003 CTR20232508 HS-20093-202 NCT06001255 TrialTroveID-482064	ARTEMIS-003: A Phase 2, Open-label, Multi-center Study to Evaluate Efficacy, Safety, and Pharmacokinetics, of Intravenous Administration of HS-20093 in Metastasis Castration Resistant Prostate Cancer Patients Who Have Progressed Following at Least One Prior Therapy	II	Open	Oncology	Oncology: Prostate; Oncology: Unspecified Solid Tumor	Hormone refractory; Second line; Stage III; Stage IV	Neoplasm Metastasis; Prostatic Neoplasms	Trialtrove	Jiangsu Hansoh Pharmaceutical Group Co./Shanghai Hansoh Biomedical Technology Co.	Sponsor	Industry, all other pharma	China		Lianyungang	222069	risvutatug rezetecan	DNA topoisomerase I inhibitor; Immuno-oncology therapy; Immune checkpoint inhibitor	CD276 molecule; DNA topoisomerase I	Anticancer, immunological	Biological > Protein > Antibody > Antibody-drug conjugate; Small molecule > Synthetic small molecule						ABCG2; ATM; BRCA1; CYP2D6; CYP3A4	Diagnostic; Early Detection; Predictive; Predisposing; Prognostic; Risk Assesment	HS-20093 is a fully humanized IgG1 antibody-drug conjugate (ADC) which specifically binds to B7-H3, a target wildly expressed on solid tumor cells. The objectives of this study are to investigate the anti-tumor activity, safety and pharmacokinetics of HS-20093 in Chinese patients with metastasis Castration Resistant Prostate Cancer. This is a phase 2, open-label, multi-center study to evaluate th…	Overall response rate Response evaluation criteria in solid tumors Response rate	Efficacy > Clinical Response/Remission Efficacy > Clinical Response/Remission Efficacy > Clinical Response/Remission	Objective response rate (ORR) determined by investigators [Time Frame: From the first dose up to disease progression or withdrawal from study, which ever came first, assessed up to 24 months] Cohort 1(mCRPC): Objective response rate (ORR) determined by investigators according to Response Evaluation Criteria in Solid Tumors (RECIST 1.1) and Prostate Cancer Working Group 3 (PCWG3) [Confirmed CR/PR …	Adverse Events Area under the curve score Cardiac Telemetry Clinical benefit rate Cmax Common Terminology Criteria for Adverse Events Complete response Duration of overall response Elimination half-life Immunogenicity (other timeframe) Immunogenicity Overall response rate Overall survival Plasma concentration Progression-free survival Progressive disease rate PSA Level Response evaluation criteri…	Safety/Toxicity > Adverse Drug Reactions Pharmacokinetics/Pharmacodynamics > PK/PD Safety/Toxicity > Cardiac Measures/Events Efficacy > Clinical Response/Remission Pharmacokinetics/Pharmacodynamics > PK/PD Safety/Toxicity > Adverse Drug Reactions Efficacy > Clinical Response/Remission Efficacy > Clinical Response/Duration Pharmacokinetics/Pharmacodynamics > PK/PD Efficacy > Immunological Response…	Incidence and severity of adverse events (AEs). [Time Frame: From the first dose through 90 days post end of treatment.] AE assessed by investigator exclusively related to subject's underlying disease or medical condition [graded according to the NCI Common Terminology Criteria for Adverse Events (CTCAE), Version 5.0]. Any untoward medical occurrence in a clinical study participant, whether or no…	2024-01-18	Actual							2024-12-31	Anticipated	2025-12-31	Anticipated
479526	BL-B01D1-SI-B003-201-06 CTR20232346 NCT05965856 TrialTroveID-479526	A Phase II Clinical Study to Evaluate the Efficacy and Safety of SI-B003 Monotherapy and BL-B01D1+SI-B003 Combination Therapy (BL-B01D1+SI-B003) in Patients With Locally Advanced or Metastatic Urothelial Carcinoma and Other Solid Tumors	II	Open	Oncology	Oncology: Bladder; Oncology: Prostate; Oncology: Renal; Oncology: Unspecified Solid Tumor	Second line; Stage III; Stage IV	Carcinoma; Carcinoma, Renal Cell; Carcinoma, Transitional Cell; Kidney Neoplasms; Prostatic Neoplasms; Urethral Neoplasms; Urinary Bladder Neoplasms; Wilms Tumor	Trialtrove	Sichuan Biokin Pharmaceutical Co./Sichuan Baili Pharmaceutical Co.	Sponsor	Industry, all other pharma	China		Chengdu	610041	danvilostomig izalontamab brengitecan	PD-1 antagonist; CTLA4 antagonist; Immuno-oncology therapy; Immune checkpoint inhibitor EGFR antagonist; ErbB-3 antagonist; DNA topoisomerase I inhibitor; Immuno-oncology therapy	cytotoxic T-lymphocyte associated protein 4; programmed cell death 1 epidermal growth factor receptor; erb-b2 receptor tyrosine kinase 3	Anticancer, immunological Anticancer, immunological	Biological > Protein > Antibody > Bispecific antibody; Biological > Protein > Antibody > Monoclonal antibody, other Biological > Protein > Antibody > Antibody-drug conjugate; Biological > Protein > Antibody > Bispecific antibody						GPT	Predisposing; Prognostic	To investigate the efficacy, safety and tolerability of BL-B01D1+SI-B003 combination in patients with locally advanced or metastatic urothelial carcinoma and other solid tumors, and to further explore the optimal dose and mode of combination.	Overall response rate Progressive disease rate Response evaluation criteria in solid tumors Safety and Tolerability	Efficacy > Clinical Response/Remission Efficacy > Clinical Response/Progression Efficacy > Clinical Response/Remission Safety/Toxicity > Safety/Tolerability	Objective response rate (ORR) [Time Frame: Up to approximately 24 months] ORR is defined as the percentage of participants, who has a CR (disappearance of all target lesions) or PR (at least a 30% decrease in the sum of diameters of target lesions). The percentage of participants who experiences a confirmed CR or PR is according to RECIST 1.1. Recommended Phase II Dose (RP2D) [Time Frame: Up to a…	Clinical benefit rate Duration of overall response Overall response rate - duration Overall response rate Progression-free survival Progressive disease rate Stable Disease Treatment Emergent Adverse Events	Efficacy > Clinical Response/Remission Efficacy > Clinical Response/Duration Efficacy > Clinical Response/Remission Efficacy > Clinical Response/Remission Efficacy > Survival Efficacy > Clinical Response/Progression Efficacy > Clinical Response/Remission Safety/Toxicity > Adverse Drug Reactions	Progression-free survival (PFS) [Time Frame: Up to approximately 24 months] The PFS is defined as the time from the first dose of medication to disease progression or death, whichever occurred first. Disease control rate (DCR) [Time Frame: Up to approximately 24 months] The DCR is defined as the percentage of participants who has a CR, PR, or Stable Disease (SD: neither sufficient shrinkage to qu…	2023-12-11	Actual							2026-12-01	Anticipated	2027-12-01	Anticipated
478546	NCT05955209 RCVDTYPEC053 TrialTroveID-478546	An Open, Single Arm, Single Center Phase II Clinical Study Evaluating the Efficacy and Safety of RC48-ADC in the Treatment of Metastatic Castration Resistant Prostate Cancer (mCRPC) Progression After Novel Endocrine Therapy	II	Planned	Oncology	Oncology: Prostate	HER2 positive; Hormone refractory; Second line; Stage IV	Prostatic Neoplasms	Trialtrove	Peking Union Medical College Hospital, CAMS	Sponsor	Academic					disitamab vedotin	Tubulin inhibitor	erb-b2 receptor tyrosine kinase 2	Anticancer, other	Biological > Protein > Antibody > Antibody-drug conjugate; Small molecule > Synthetic small molecule						ERBB2	Diagnostic; Predictive; Predisposing; Prognostic	This is a single-arm, open, single-center clinical study to evaluate the efficacy and safety of RC48-ADC in patients with mCRPC who have progressed after NHT.	Overall response rate PSA Level Response rate	Efficacy > Clinical Response/Remission Efficacy > PSA progression Efficacy > Clinical Response/Remission	Primary Outcome Measures : PSA response rate [Time Frame: 24 months] The proportion of subjects receiving at least one cycle of treatment with the study drug who had at least a 50% reduction in PSA from baseline and maintained it for more than 21 days (PSA50).	Overall response rate Overall survival Progression-free survival Response rate	Efficacy > Clinical Response/Remission Efficacy > Survival Efficacy > Survival Efficacy > Clinical Response/Remission	Secondary Outcome Measures : ORR，Objective Response Rate [Time Frame: 24 months] The proportion of patients who achieved patial response and complete reponse. Overall survival (OS) [Time Frame: From the first dose to death from any cause，up to two years.] median OS or OS rate Progression free survival [Time Frame: From the first dose to the first documentation of disease progression or death, up …	2023-08-01	Anticipated							2024-08-01	Anticipated	2025-08-01	Anticipated
474651	CTR20232835 DB-1311-O-1001 NCT05914116 TrialTroveID-474651	A Phase I/IIa, Multicenter, Open-Label, First in Human Study to Assess the Safety, Tolerability, Pharmacokinetics, and Preliminary Antitumor Activity of DB-1311 in Subjects With Advanced/Metastatic Solid Tumors	I/II	Open	Oncology	Oncology: Esophageal; Oncology: Head/Neck; Oncology: Lung, Non-Small Cell; Oncology: Lung, Small Cell; Oncology: Melanoma; Oncology: Neuroendocrine; Oncology: Prostate; Oncology: Unspecified Solid Tumor	(N/A); Fourth line or greater; Hormone refractory; PD-1 Refractory; PD-L1 Refractory; Pulmonary; Squamous Cell; Stage III; Stage IV; Third line	Carcinoma, Non-Small-Cell Lung; Esophageal Neoplasms; Head and Neck Neoplasms; Melanoma; Neuroendocrine Tumors; Prostatic Neoplasms; Small Cell Lung Carcinoma	Trialtrove	Duality Biologics BioNTech	Sponsor Collaborator	Industry, all other pharma Industry, all other pharma	China Germany		Mainz	201204 D-55131	DB-1311	DNA topoisomerase I inhibitor; Immuno-oncology therapy; Immune checkpoint inhibitor	CD276 molecule; DNA topoisomerase I	Anticancer, immunological	Biological > Protein > Antibody > Antibody-drug conjugate; Biological > Protein > Antibody > Humanized monoclonal antibody; Small molecule > Synthetic small molecule						ALK; BRAF; BRAF V600E; ERBB3; KRAS; KRAS G12C; NTRK1; PARP1; RET; ROS1	Companion Diagnosis; Diagnostic; Predictive; Predisposing; Prognostic	To evaluate DB-1311 for injection in patients with cancer. To assess the safety, tolerability, pharmacokinetics, and antitumor activity of DB-1311 in patients (pts) with pretreated advanced/metastatic solid tumors (NCT05914116). To identify the maximum tolerated dose and/or recommended phase 2 dose in pts with solid tumors. To evaluate the safety, PK, and efficacy of DB-1311/BNT324 in patients (p…	Common Terminology Criteria for Adverse Events Dose-limiting toxicities Maximum tolerated dose Overall response rate Response evaluation criteria in solid tumors Response rate Safety and Tolerability Serious Adverse Event Treatment Emergent Adverse Events	Safety/Toxicity > Adverse Drug Reactions Safety/Toxicity > Safety/Tolerability Safety/Toxicity > Safety/Tolerability Efficacy > Clinical Response/Remission Efficacy > Clinical Response/Remission Efficacy > Clinical Response/Remission Safety/Toxicity > Safety/Tolerability Safety/Toxicity > Serious Adverse Events Safety/Toxicity > Adverse Drug Reactions	Primary Outcome Measures : Phase 1: Percentage of Participants with Dose-Limiting Toxicities (DLTs) as assessed by CTCAE v5.0. Percentage of participants in Part 1 with DLTs Percentage of participants in Part 1 with DLTs [Time Frame: up to 21 days after Cycle 1 Day 1] Phase 1: Percentage of Participants with Treatment Emergent Adverse Events (TEAEs) as assessed by CTCAE v5.0. Percentage of partic…	Area under the curve score Clinical benefit rate Cmax Duration of overall response Overall response rate - duration Overall response rate Overall survival Progression-free survival PSA Level Response evaluation criteria in solid tumors Response rate Time to response Tmax	Pharmacokinetics/Pharmacodynamics > PK/PD Efficacy > Clinical Response/Remission Pharmacokinetics/Pharmacodynamics > PK/PD Efficacy > Clinical Response/Duration Efficacy > Clinical Response/Remission Efficacy > Clinical Response/Remission Efficacy > Survival Efficacy > Survival Efficacy > PSA progression Efficacy > Clinical Response/Remission Efficacy > Clinical Response/Remission Efficacy > Dise…	Secondary Outcome Measures : Phase 1: Objective response rate (ORR) ORR will be determined from tumor assessments by investigator per response evaluation criteria in solid tumors version 1.1 (RECIST v1.1) [Time Frame: Up to follow-up period, approximately 1 year post-treatment] Phase 1 & Phase 2a: duration of response (DoR) DoR will be determined from tumor assessments by investigator per respons…	2023-08-17	Actual							2026-09-01	Anticipated	2026-09-01	Anticipated
469852	HF158K1-101 NCT05861895 TrialTroveID-469852	A Multi-Regional, Open-Label, Dose Escalation and Dose Expansion Phase Ⅰ Clinical Study to Investigate the Safety, Tolerability, Pharmacokinetics, Immunogenicity and Preliminary Efficacy of HF158K1 in Participants With HER-2 Positive or HER-2 Low Expression Advanced Solid Tumors	I	Open	Oncology	Oncology: Bladder; Oncology: Breast; Oncology: Cervical; Oncology: Gastric; Oncology: Lung, Non-Small Cell; Oncology: Ovarian; Oncology: Pancreas; Oncology: Prostate; Oncology: Unspecified Solid Tumor	HER2 low; HER2 positive; PD-1 Positive; PD-1 Refractory; PD-L1 Positive; PD-L1 Refractory; Second line; Stage III; Stage IV	Breast Neoplasms; Carcinoma, Non-Small-Cell Lung; Neoplasms; Ovarian Neoplasms; Pancreatic Neoplasms; Prostatic Neoplasms; Stomach Neoplasms; Urethral Neoplasms; Urinary Bladder Neoplasms; Uterine Cervical Neoplasms	Trialtrove	Hangzhou HighField Biopharmaceutical Co.	Sponsor	Industry, all other pharma	China		Hangzhou		doxorubicin, Hangzhou HighField Biopharma	EGFR antagonist; ErbB-2 antagonist; DNA synthesis inhibitor; DNA topoisomerase II inhibitor; RNA synthesis inhibitor	DNA topoisomerase II alpha	Anticancer, antibiotic	Biological > Protein > Antibody > Antibody-drug conjugate; Reformulation > Parenteral > Targeted parenteral; Small molecule > Synthetic small molecule						albumin; CYP2D6; CYP3A4; ERBB2; GPT	Diagnostic; Predictive; Predisposing; Prognostic	HF158K1 is a modified targeted doxorubicin liposome injection for the treatment of HER-2 Positive or HER-2 Low Expression Advanced Solid Tumors. HF158K1 was developed and optimized based on Doxil, aiming to further improve antitumor efficacy while reducing adverse effects. To assess the safety and preliminary efficacy of HF158K1. To determine the highest tolerated dose. To determine the safety, t…	Absolute Neutrophil Count Adverse Events Alanine aminotransferase (ALT) response Alkaline phosphatase (ALP) Aspartate aminotransferase level Bilirubin Cardiac Telemetry Common Terminology Criteria for Adverse Events Creatinine kinase level Diastolic blood pressure Dose-limiting toxicities Ejection fraction (safety) Gammaglutamyl transferase (GGT) Heart rate Hematocrit level Hemoglobin level Hemog…	Safety/Toxicity > Blood Measures (Safety/Toxicity) Safety/Toxicity > Adverse Drug Reactions Efficacy > Laboratory Measurements (Efficacy) Efficacy > Laboratory Measurements (Efficacy) Efficacy > Laboratory Measurements (Efficacy) Efficacy > Laboratory Measurements (Efficacy) Safety/Toxicity > Cardiac Measures/Events Safety/Toxicity > Adverse Drug Reactions Safety/Toxicity > Laboratory Measurement…	Incidence of Adverse Events [Time Frame: The period of AE collection starts after the participant receives the investigational drug, until 28±3 days after the EOT/early withdrawal or before the participant starts another anti-tumor treatment (whichever occurs first).] Defined by the Common Terminology Criteria for Adverse Events version 5.0 (CTCAE V5.0) Incidence of dose-limiting toxicities(DLT) …	Area under the curve score Clinical benefit rate Cmax Complete response Duration of overall response Elimination half-life Immunogenicity (other timeframe) Immunogenicity Overall response rate - duration Overall response rate Partial response Plasma concentration Stable Disease Tmax Volume of distribution	Pharmacokinetics/Pharmacodynamics > PK/PD Efficacy > Clinical Response/Remission Pharmacokinetics/Pharmacodynamics > PK/PD Efficacy > Clinical Response/Remission Efficacy > Clinical Response/Duration Pharmacokinetics/Pharmacodynamics > PK/PD Efficacy > Immunological Response Safety/Toxicity > Adverse Drug Reactions Efficacy > Clinical Response/Remission Efficacy > Clinical Response/Remission Effi…	HF158K1 pharmacokinetic parameters with Cmax [Time Frame: Within 336 hours after the first and second administration] Maximum plasma concentration (Cmax) after administration of HF158K1 AUC by plasma concentration of whole blood sample [Time Frame: Within 336 hours after the first and second administration] Area under plasma concentration -time curve after dose Tmax by plasma concentration of who…	2023-12-12	Actual							2025-04-23	Anticipated	2025-12-22	Anticipated
465813	BC3195-101 CTR20231334 NCT05957471 TrialTroveID-465813	An Open-label, First-in-human Dose-escalation and Dose-expansion Phase Ia/Ib Study Evaluating the Safety, Tolerability, Pharmacokinetics and Preliminary Efficacy of BC3195 in Patients with Locally Advanced or Metastatic Solid Tumors	I	Open	Oncology	Oncology: Breast; Oncology: Colorectal; Oncology: Endometrial; Oncology: Esophageal; Oncology: Head/Neck; Oncology: Lung, Non-Small Cell; Oncology: Ovarian; Oncology: Pancreas; Oncology: Prostate; Oncology: Unspecified Solid Tumor	EGFR; Fourth line or greater; Second line; Squamous Cell; Stage III; Stage IV; Third line	Breast Neoplasms; Carcinoma, Non-Small-Cell Lung; Colorectal Neoplasms; Endometrial Neoplasms; Esophageal Neoplasms; Head and Neck Neoplasms; Ovarian Neoplasms; Pancreatic Neoplasms; Prostatic Neoplasms	Trialtrove	Wuxi Biocity Biopharmaceutics Co.	Sponsor	Industry, all other pharma	China		Wuxi	214026	BC-3195	Tubulin inhibitor	cadherin 3	Anticancer, other	Biological > Protein > Antibody > Antibody-drug conjugate; Biological > Protein > Antibody > Monoclonal antibody, other; Small molecule > Synthetic small molecule						CDH3; CYP3A4; EGF; EGFR; EGFR T790M; EPO; GPT; SUN2	Diagnostic; Predictive; Predisposing; Prognostic	To evaluate BC3195 for injection intended for the treatment of locally advanced or metastatic solid tumors To evaluate the safety and tolerability of BC3195 in patients with locally advanced or metastatic solid tumors; To explore the maximum tolerated dose (MTD) and the recommended dose for phase II trials (RP2D). To evaluate the safety, tolerability, PK, and preliminary antitumor activity of BC3…	Adverse Events Dose-limiting toxicities Safety and Tolerability Serious Adverse Event	Safety/Toxicity > Adverse Drug Reactions Safety/Toxicity > Safety/Tolerability Safety/Toxicity > Safety/Tolerability Safety/Toxicity > Serious Adverse Events	Primary endpoint: Safety and tolerability of BC3195: frequency and nature of dose-limiting toxicities (DLTs), incidence and severity of all adverse events (AEs), serious adverse events (SAEs), and AEs leading to drug dose adjustments. evaluation time: DLT evaluation time: from the first administration to 21 days after administration; AE/SAE incidence and severity evaluation time: during treatment…	Clinical benefit rate Duration of overall response Immunogenicity (other timeframe) Immunogenicity Neutralizing antibody response Overall response rate Overall survival Progression-free survival Safety and Tolerability	Efficacy > Clinical Response/Remission Efficacy > Clinical Response/Duration Efficacy > Immunological Response Safety/Toxicity > Adverse Drug Reactions Efficacy > Immunological Response Efficacy > Clinical Response/Remission Efficacy > Survival Efficacy > Survival Safety/Toxicity > Safety/Tolerability	Secondary Objectives: To explore the preliminary curative effect of BC3195 in patients with locally advanced or metastatic solid tumors; To investigate the pharmacokinetic characteristics of BC3195 in patients with locally advanced or metastatic solid tumors; To investigate the efficacy of BC3195 in locally advanced or metastatic solid tumors; Immunogenicity in patients with advanced or metastati…	2023-06-26	Actual							2025-06-30	Anticipated	2025-06-30	Anticipated
465484	ACTRN12623000216617 RESCUE TrialTroveID-465484	A Pilot, Feasibility Study of 177Lu-DOTA-Rosopatamab (TLX591) Therapy in Castrate Resistant Prostate Adenocarcinoma Patients Showing Progression on Radioligand Therapy Using PSMA Small Molecule Ligands	I	Planned	Oncology	Oncology: Prostate	Hormone refractory; Second line; Stage IV	Prostatic Neoplasms	Trialtrove	Telix Pharmaceuticals	Sponsor	Industry, all other pharma	Australia		North Melbourne	VIC 3051	ATL-101, ATLAB Pharma	Glutamate carboxypeptidase inhibitor; Radioemitter, beta	folate hydrolase 1	Anticancer, immunological	Biological > Protein > Antibody > Antibody-drug conjugate; Biological > Protein > Antibody > Humanized monoclonal antibody						FOLH1; GPT; PARP1	Diagnostic; Predictive; Predisposing; Prognostic	To determine the safety and tolerability of TLX591 in patients with Metastatic Castrate Resistant Prostate Cancer (mCRPC).	Cardiac Telemetry Change in oxygen saturation PSA Level Safety and Tolerability Vital signs	Safety/Toxicity > Cardiac Measures/Events Efficacy > Respiratory Function Efficacy > PSA progression Safety/Toxicity > Safety/Tolerability Safety/Toxicity > Serious Adverse Events	Primary outcomes: To evaluate treatment response aided by PSA level results obtained via a blood test. Timepoint: Patient's PSA levels will be obtained at Screening, day 14, day 28 and day 112 post dose 1. To evaluate the number of patients receiving one or two doses of therapy as per protocol. This data will be obtained via audit of both patient study worksheet forms as well as IMP administratio…			Secondary outcomes: Recruitment rate and patient retention rate as determined by audits of recruitment logs. Timepoint : When the last patient recruited completes the study To evaluate the time needed for enrolling the target number of patients in the study. This will be achieved by audit of enrolment logs. Timepoint: at the point of where the last patient is recruited Evaluation of patient perce…	2023-03-06	Anticipated	6.05	Anticipated	2023-09-06	Anticipated	5.69	Anticipated	2024-02-26	Anticipated
464651	TrialTroveID-464651	A Clinical Study of MIL-38 in Patients with Solid Tumor	I	Planned	Oncology	Oncology: Bladder; Oncology: Breast; Oncology: CNS, Glioblastoma; Oncology: Esophageal; Oncology: Lung, Non-Small Cell; Oncology: Ovarian; Oncology: Pancreas; Oncology: Prostate	(N/A); Line of therapy N/A	Breast Neoplasms; Carcinoma, Non-Small-Cell Lung; Esophageal Neoplasms; Glioblastoma; Ovarian Neoplasms; Pancreatic Neoplasms; Prostatic Neoplasms; Urethral Neoplasms; Urinary Bladder Neoplasms	Trialtrove	(Other government agency) GlyTherix	Sponsor Sponsor	Government Industry, all other pharma	Australia		Macquarie Park	2113	miltuximab	Glypican 3 inhibitor; Radioemitter	glypican 1	Anticancer, immunological	Biological > Protein > Antibody > Antibody-drug conjugate; Biological > Protein > Antibody > Monoclonal antibody, other; Diagnostic > Imaging agent; Small molecule > Synthetic small molecule								To evaluate MIL-38 in patients with solid tumor							2023-12-31	Anticipated
462989	20240095 CTR20231736 DB-1310-O-1001 NCI-2023-0664 NCT05785741 TrialTroveID-462989	A Phase I/IIa, Multicenter, Open-Label, First in Human Study to Assess the Safety, Tolerability, Pharmacokinetics, and Preliminary Antitumor Activity of DB-1310 in Subjects With Advanced/Metastatic Solid Tumors	I/II	Open	Oncology	Oncology: Bile Duct (Cholangiocarcinoma); Oncology: Breast; Oncology: Esophageal; Oncology: Head/Neck; Oncology: Lung, Non-Small Cell; Oncology: Prostate; Oncology: Unspecified Solid Tumor	(N/A); Adenocarcinoma; EGFR; Estrogen receptor positive; First line; Fourth line or greater; HER2 low; HER2 negative; HER2 positive; Hormone refractory; KRAS; Large Cell; PD-1 Refractory; PD-L1 Refractory; Progesterone receptor positive; Second line; Squamous Cell; Stage III; Stage IV; Third line; Triple receptor negative	Bile Duct Neoplasms; Breast Neoplasms; Carcinoma, Non-Small-Cell Lung; Cholangiocarcinoma; Esophageal Neoplasms; Head and Neck Neoplasms; Prostatic Neoplasms	Trialtrove	Duality Biologics	Sponsor	Industry, all other pharma	China			201204	DB-1310	DNA topoisomerase I inhibitor	DNA topoisomerase I; erb-b2 receptor tyrosine kinase 3	Anticancer, other	Biological > Protein > Antibody > Antibody-drug conjugate; Biological > Protein > Antibody > Monoclonal antibody, other; Small molecule > Synthetic small molecule	trastuzumab (IV) trastuzumab deruxtecan osimertinib (IV)	ErbB-2 antagonist ErbB-2 tyrosine kinase inhibitor; DNA topoisomerase I inhibitor EGFR kinase inhibitor	erb-b2 receptor tyrosine kinase 2; LDL receptor related protein 1 DNA topoisomerase I; erb-b2 receptor tyrosine kinase 2 epidermal growth factor receptor	Anticancer, immunological Anticancer, other Anticancer, immunological	Biological > Protein > Antibody > Humanized monoclonal antibody; Biological > Protein > Antibody > Monoclonal antibody, other Biological > Protein > Antibody > Antibody-drug conjugate; Small molecule > Synthetic small molecule Small molecule; Small molecule > Synthetic small molecule	CYP3A4; EGFR; EGFR L858R; EGFR L861Q; EGFR S768I; EGFR T790M; ERBB2; ERBB3; KRAS; VEGFA	Companion Diagnosis; Diagnostic; Predictive; Predisposing; Prognostic	To evaluate DB-1310 for injection in patients with solid tumors. To evaluate the safety and tolerability of DB-1310 in subjects with advanced solid tumors. The primary objective of the phase 1 dose escalation study is to assess safety and tolerability of DB-1310 as monotherapy or in combination with trastuzumab or in combination with osimertinib, and to determine the MTD/RP2D of DB-1310 as monoth…	Common Terminology Criteria for Adverse Events Dose-limiting toxicities Maximum tolerated dose Overall response rate Response evaluation criteria in solid tumors Response rate Safety and Tolerability Serious Adverse Event Treatment Emergent Adverse Events	Safety/Toxicity > Adverse Drug Reactions Safety/Toxicity > Safety/Tolerability Safety/Toxicity > Safety/Tolerability Efficacy > Clinical Response/Remission Efficacy > Clinical Response/Remission Efficacy > Clinical Response/Remission Safety/Toxicity > Safety/Tolerability Safety/Toxicity > Serious Adverse Events Safety/Toxicity > Adverse Drug Reactions	Phase 1 adopts the standard "3+3" design to identify the MTD and/or RP2D; Phase 2a is a dose expansion phase to confirm the safety, tolerability and explore efficacy in selected malignant solid tumors treated with DB-1310 as monotherapy or in combination with trastuzumab. Primary Outcome Measures : Phase 1: Percentage of Participants with Dose-Limiting Toxicities (DLTs) as assessed by CTCAE v5.0.…	Area under the curve score Clinical benefit rate Cmax Duration of overall response Immunogenicity (other timeframe) Immunogenicity Overall response rate Overall survival Progression-free survival Response evaluation criteria in solid tumors Response rate Safety and Tolerability Time to response Tmax	Pharmacokinetics/Pharmacodynamics > PK/PD Efficacy > Clinical Response/Remission Pharmacokinetics/Pharmacodynamics > PK/PD Efficacy > Clinical Response/Duration Efficacy > Immunological Response Safety/Toxicity > Adverse Drug Reactions Efficacy > Clinical Response/Remission Efficacy > Survival Efficacy > Survival Efficacy > Clinical Response/Remission Efficacy > Clinical Response/Remission Safety…	Secondary Outcome Measures : Phase 1 & Phase 2a: Pharmacokinetic-AUC Area under the concentration-time curve from time 0 to infinity of DB-1310, total antibody and payload [Time Frame: within 8 cycles (each cycle is 21 days)] Phase 1 & Phase 2a: Pharmacokinetic-Cmax Maximum observed plasma concentration (Cmax) of DB-1310, total antibody and payload [Time Frame: within 8 cycles (each cycle is 21 d…	2023-04-10	Actual							2026-08-31	Anticipated	2026-08-31	Anticipated
450506	MHB088C-CP001EN NCT05652855 TrialTroveID-450506	Phase I/II, Two-Part, Multi-center, Open-label, Dose Escalation and Dose Expansion First-In-Human Study to Evaluate the Safety/Tolerability, Pharmacokinetics and Efficacy of MHB088C in Participants With Advanced or Metastatic Solid Tumors	I/II	Open	Oncology	Oncology: Colorectal; Oncology: Endometrial; Oncology: Esophageal; Oncology: Fallopian Tube; Oncology: Head/Neck; Oncology: Liver; Oncology: Lung, Non-Small Cell; Oncology: Lung, Small Cell; Oncology: Melanoma; Oncology: Neuroendocrine; Oncology: Ovarian; Oncology: Pancreas; Oncology: Primary Peritoneal; Oncology: Prostate; Oncology: Soft Tissue Sarcoma; Oncology: Thyroid; Oncology: Unspecified S…	(N/A); Adjuvant; Fourth line or greater; Metastatic; MSI-H/dMMR; Neoadjuvant; PD-1 Refractory; PD-L1 Refractory; Platinum-resistant; Pulmonary; Second line; Squamous Cell; Stage III; Stage IV; Third line; Unresectable	Carcinoma, Non-Small-Cell Lung; Colorectal Neoplasms; Endometrial Neoplasms; Esophageal Neoplasms; Fallopian Tube Neoplasms; Fibrosarcoma; Head and Neck Neoplasms; Leiomyosarcoma; Liposarcoma; Liver Neoplasms; Melanoma; Neoplasms; Neuroendocrine Tumors; Ovarian Neoplasms; Pancreatic Neoplasms; Peritoneal Neoplasms; Prostatic Neoplasms; Rhabdomyosarcoma; Sarcoma; Small Cell Lung Carcinoma; Synovia…	Trialtrove	Mingren Pharmaceutical Co./Minghui Pharmaceutical (Shanghai) Co./Minghui Pharmaceutical Pty	Sponsor	Industry, all other pharma	China		Shanghai	201114	MHB-088C	DNA topoisomerase I inhibitor; B7-H3 antagonist; Immuno-oncology therapy; Immune checkpoint inhibitor	CD276 molecule; DNA topoisomerase I	Anticancer, immunological	Biological > Protein > Antibody > Antibody-drug conjugate; Biological > Protein > Antibody > Humanized monoclonal antibody; Small molecule > Synthetic small molecule						GPT	Predisposing; Prognostic	To evaluate the safety/tolerability, pharmacokinetics and efficacy of MHB088C in participants with advanced or metastatic solid tumors. To determine the maximum tolerated dose (MTD), the recommended phase 2 dose (RP2D), as well as assess the pharmacokinetics and preliminary efficacy of the ADCs in patients with selected types of advanced or metastatic solid tumors.	Adverse Events Dose-limiting toxicities	Safety/Toxicity > Adverse Drug Reactions Safety/Toxicity > Safety/Tolerability	Primary Outcome Measures : Evaluate the incidence of adverse events (AEs) [ Time Frame: through study completion, an average of 1 year ] Adverse events was assessed by investigator(s) according to NCI-CTCAE v5.0 Evaluate the incidence of dose-limiting toxicities (DLTs) [ Time Frame: through study completion, an average of 1 year ] Dose-limiting toxicities are defined as side effects of a drug or …	Area under the curve score Clinical benefit rate Cmax Complete response Duration of overall response Elimination half-life Immunogenicity (other timeframe) Immunogenicity Overall response rate - duration Overall response rate Partial response Progression-free survival Response evaluation criteria in solid tumors Stable Disease Tmax	Pharmacokinetics/Pharmacodynamics > PK/PD Efficacy > Clinical Response/Remission Pharmacokinetics/Pharmacodynamics > PK/PD Efficacy > Clinical Response/Remission Efficacy > Clinical Response/Duration Pharmacokinetics/Pharmacodynamics > PK/PD Efficacy > Immunological Response Safety/Toxicity > Adverse Drug Reactions Efficacy > Clinical Response/Remission Efficacy > Clinical Response/Remission Effi…	Secondary Outcome Measures : Pharmacokinetics (PK) parameter: Maximum concentration (Cmax) [ Time Frame: Within 5 cycles (each cycle is 28 days) ] MHB088C, total antibody, free toxin MH30010008 PK parameter: Time to maximum concentration (Tmax) [ Time Frame: Within 5 cycles (each cycle is 28 days) ] MHB088C, total antibody, free toxin MH30010008 PK parameter: Area under the concentration-time cur…	2023-06-20	Actual							2026-01-31	Anticipated	2026-07-31	Anticipated
449932	MHB036C-CP001EN NCT05642949 TrialTroveID-449932	Phase I/II , Multi-center, Open-label, Dose Escalation and Cohort Expansion Study to Evaluate the Safety/Tolerability, Pharmacokinetics and Efficacy of MHB036C in Participants With Advanced or Metastatic Solid Tumors	I/II	Open	Oncology	Oncology: Bladder; Oncology: Breast; Oncology: Endometrial; Oncology: Esophageal; Oncology: Fallopian Tube; Oncology: Gastric; Oncology: Head/Neck; Oncology: Lung, Non-Small Cell; Oncology: Lung, Small Cell; Oncology: Neuroendocrine; Oncology: Ovarian; Oncology: Pancreas; Oncology: Primary Peritoneal; Oncology: Prostate; Oncology: Renal; Oncology: Unspecified Solid Tumor	(N/A); Estrogen receptor positive; HER2 negative; HER2 positive; Hormone refractory; PD-1 Refractory; PD-L1 Refractory; Platinum-resistant; Progesterone receptor positive; Pulmonary; Second line; Squamous Cell; Stage III; Stage IV; Triple receptor negative	Breast Neoplasms; Carcinoma, Non-Small-Cell Lung; Carcinoma, Renal Cell; Endometrial Neoplasms; Esophageal Neoplasms; Fallopian Tube Neoplasms; Head and Neck Neoplasms; Kidney Neoplasms; Neoplasms; Neuroendocrine Tumors; Ovarian Neoplasms; Pancreatic Neoplasms; Peritoneal Neoplasms; Prostatic Neoplasms; Small Cell Lung Carcinoma; Stomach Neoplasms; Urethral Neoplasms; Urinary Bladder Neoplasms; W…	Trialtrove	Mingren Pharmaceutical Co./Minghui Pharmaceutical (Shanghai) Co./Minghui Pharmaceutical Pty	Sponsor	Industry, all other pharma	China		Shanghai	201114	MHB-036C	DNA topoisomerase I inhibitor; DNA topoisomerase inhibitor; Immuno-oncology therapy	DNA topoisomerase I; tumor associated calcium signal transducer 2	Anticancer, immunological	Biological > Protein > Antibody > Antibody-drug conjugate; Small molecule > Synthetic small molecule						ERBB2; GPT; SGCB; TACSTD2	Diagnostic; Predictive; Predisposing; Prognostic	To evaluate the safety, pharmacokinetics, and anti-tumor efficacy of MHB036C in participants with advanced or metastatic solid tumors. To determine the maximum tolerated dose (MTD), the recommended phase 2 dose (RP2D), as well as assess the pharmacokinetics and preliminary efficacy of the ADCs in patients with selected types of advanced or metastatic solid tumors.	Adverse Events Dose-limiting toxicities	Safety/Toxicity > Adverse Drug Reactions Safety/Toxicity > Safety/Tolerability	Primary Outcome Measures : Number of participants with adverse events [ Time Frame: From the day of the first dose of MHB036C to 30 days after the day of the last dose of MHB036C ] Adverse events was assessed by investigator(s) according to NCI-CTCAE v5.0 Number of participants with dose-limiting toxicities [ Time Frame: 21 days after the first dose of MHB036C ] Dose-limiting toxicities are defin…	Area under the curve score Clinical benefit rate Cmax Complete response Duration of overall response Elimination half-life Immunogenicity (other timeframe) Immunogenicity Overall response rate - duration Overall response rate Partial response Progression-free survival Response evaluation criteria in solid tumors Stable Disease Tmax	Pharmacokinetics/Pharmacodynamics > PK/PD Efficacy > Clinical Response/Remission Pharmacokinetics/Pharmacodynamics > PK/PD Efficacy > Clinical Response/Remission Efficacy > Clinical Response/Duration Pharmacokinetics/Pharmacodynamics > PK/PD Efficacy > Immunological Response Safety/Toxicity > Adverse Drug Reactions Efficacy > Clinical Response/Remission Efficacy > Clinical Response/Remission Effi…	Secondary Outcome Measures : Pharmacokinetics (PK) parameter: Maximum concentration (Cmax) [ Time Frame: Within 5 cycles (each cycle is 21 days) ] Categories: MHB036C, total anti-TROP2 antibody, free toxin MH30010008 PK parameter: Time to maximum concentration (Tmax) [ Time Frame: Within 5 cycles (each cycle is 21 days) ] Categories: MHB036C, total anti-TROP2 antibody, free toxin MH30010008 PK pa…	2023-06-20	Actual							2025-12-31	Anticipated	2026-06-30	Anticipated
449926	CTR20223165 EUCT number: 2022-502654-14-00 NCT05642780 SKB264-II-06 TrialTroveID-449926	A Multicenter, Open-label, Phase II, Basket Study to Evaluate the Efficacy and Safety of SKB264 in Combination With Pembrolizumab in Subjects With Selected Solid Tumors	II	Open	Oncology	Oncology: Bladder; Oncology: Cervical; Oncology: Endometrial; Oncology: Ovarian; Oncology: Prostate; Oncology: Renal; Oncology: Unspecified Solid Tumor	(N/A); Hormone refractory; PD-1 Refractory; Second line; Squamous Cell; Stage III; Stage IV; Third line	Carcinoma, Renal Cell; Endometrial Neoplasms; Kidney Neoplasms; Neoplasms; Ovarian Neoplasms; Prostatic Neoplasms; Urethral Neoplasms; Urinary Bladder Neoplasms; Uterine Cervical Neoplasms; Wilms Tumor	Trialtrove	Sichuan Kelun Pharmaceutical Co./Klus Pharma (Other Cooperative Group) Myriad Genetics	Sponsor Collaborator Collaborator	Industry, all other pharma Cooperative Group Industry, all other pharma	China United States		Chengdu Salt Lake City	610071 84116	sacituzumab tirumotecan	DNA topoisomerase I inhibitor	DNA topoisomerase I; tumor associated calcium signal transducer 2	Anticancer, other	Biological > Protein > Antibody > Antibody-drug conjugate; Small molecule > Synthetic small molecule	pembrolizumab	PD-1 antagonist; Immuno-oncology therapy; Immune checkpoint inhibitor	programmed cell death 1	Anticancer, immunological	Biological > Protein > Antibody > Humanized monoclonal antibody	TPSG1	Prognostic	To evaluate the efficacy and safety of combination of SKB264 and Pembrolizumab in patients with selected solid tumors including cervical cancer, urothelial cancer, ovarian cancer, prostate cancer.	Adverse Events Common Terminology Criteria for Adverse Events Complete response Dose-limiting toxicities Overall response rate Partial response PSA Level Response evaluation criteria in solid tumors Response rate Safety and Tolerability	Safety/Toxicity > Adverse Drug Reactions Safety/Toxicity > Adverse Drug Reactions Efficacy > Clinical Response/Remission Safety/Toxicity > Safety/Tolerability Efficacy > Clinical Response/Remission Efficacy > Clinical Response/Remission Efficacy > PSA progression Efficacy > Clinical Response/Remission Efficacy > Clinical Response/Remission Safety/Toxicity > Safety/Tolerability	Primary Outcome Measures : Dose limiting toxicity (DLT) and adverse events (AEs) [ Time Frame: From subject sign the ICF to 30 days after the last dose of study treatment ] Incidence and severity of adverse events (AEs) graded by Common Terminology Criteria for Adverse Events (CTCAE) v5.0. Objective Response Rate (ORR) [ Time Frame: From baseline until disease progression, death or other protocol…	Area under the curve score Cardiac Telemetry Clinical benefit rate Cmax Cmin Duration of overall response Immunogenicity (other timeframe) Immunogenicity Overall response rate - duration Overall survival Progression-free survival Safety and Tolerability Vital signs	Pharmacokinetics/Pharmacodynamics > PK/PD Safety/Toxicity > Cardiac Measures/Events Efficacy > Clinical Response/Remission Pharmacokinetics/Pharmacodynamics > PK/PD Pharmacokinetics/Pharmacodynamics > PK/PD Efficacy > Clinical Response/Duration Efficacy > Immunological Response Safety/Toxicity > Adverse Drug Reactions Efficacy > Clinical Response/Remission Efficacy > Survival Efficacy > Survival …	Secondary endpoints and evaluation time Other safety indicators (such as laboratory tests, physical examination, etc.) throughout the study Safety Index DCR (Disease Control Rate), DOR (Duration of Response), PFS (Progression Free Survival), OS (Overall Survival) throughout the study Effectiveness index Pharmacokinetic parameters, including AUC, Cmin, Cmax of SKB264-ADC, SKB264-TAB and free KL610…	2023-01-17	Actual							2026-11-30	Anticipated	2027-12-31	Anticipated
448105	NCT05620914 PARAMETer Pro00109490 TrialTroveID-448105	A Window of Opportunity Study of Patritumab Deruxtecan in Patients With Brain Metastases	II	Terminated	Oncology	Oncology: Bile Duct (Cholangiocarcinoma); Oncology: Bladder; Oncology: Breast; Oncology: Colorectal; Oncology: Gastric; Oncology: Lung, Non-Small Cell; Oncology: Lung, Small Cell; Oncology: Melanoma; Oncology: Metastatic Cancer; Oncology: Neuroendocrine; Oncology: Ovarian; Oncology: Prostate	(N/A); CNS mets; Estrogen receptor positive; HER2 negative; HER2 positive; Neoadjuvant; PD-1 Naive; PD-L1 Naive; Progesterone receptor positive; Pulmonary; Serous; Triple receptor negative	Bile Duct Neoplasms; Brain Neoplasms; Breast Neoplasms; Carcinoma, Non-Small-Cell Lung; Central Nervous System Neoplasms; Cholangiocarcinoma; Colorectal Neoplasms; Melanoma; Neoplasm Metastasis; Neuroendocrine Tumors; Ovarian Neoplasms; Prostatic Neoplasms; Small Cell Lung Carcinoma; Stomach Neoplasms; Urethral Neoplasms; Urinary Bladder Neoplasms	Trialtrove	(Other Hospital/Academic/Medical Center) Daiichi Sankyo {Sankyo Co. Ltd}	Sponsor Collaborator	Academic Industry, all other pharma	Japan		Chuo-ku	103-8426	patritumab deruxtecan	DNA topoisomerase I inhibitor	DNA topoisomerase I; erb-b2 receptor tyrosine kinase 3	Anticancer, immunological	Biological > Protein > Antibody > Antibody-drug conjugate; Small molecule > Synthetic small molecule	surgical intervention	Not applicable		Miscellaneous	Small molecule > Synthetic small molecule	albumin; ERBB2; GPT; SMARCA2; VEGFA	Diagnostic; Predictive; Predisposing; Prognostic	To evaluate the study of patritumab deruxtecan in patients with brain metastases			Primary Outcome Measures : Determine the concentration of DXd in brain metastasis tumor tissue after one dose of the HER3-targeted ADC patritumab deruxtecan (HER3-DXd) administered via IV 1-3 days prior to craniotomy. [Time Frame: 3 days] The mean concentration of the DXd payload from patritumab deruxtecan will be computed. In addition, the distribution of the concentration will be examined	Adverse Events Safety and Tolerability	Safety/Toxicity > Adverse Drug Reactions Safety/Toxicity > Safety/Tolerability	Secondary Outcome Measures : Characterize the pharmacokinetics of ADC in serum, including ADC concentration and DXd concentration, collected at screening, pre-infusion, post-infusion, 4 hours post-infusion, 24 hours after patritumab deruxtecan administration, and at craniotomy. [Time Frame: 3 days] Changes between screening and each follow-up assessment in pharmacokinetics measures will be comput…	2025-07-01	Anticipated							2026-04-01	Anticipated	2027-04-01	Anticipated
446548	2022-1070 23-174 CTR20244840 EUCT number: 2023-504598-18-00 jRCT2031230510 M23-385 NCT05599984 TrialTroveID-446548	A Phase I First-in-Human Study Evaluating Safety, Pharmacokinetics and Efficacy of ABBV-706 as Monotherapy and in Combination With Budigalimab (ABBV-181), Carboplatin, or Cisplatin in Adult Subjects With Advanced Solid Tumors	I	Open	Oncology	Oncology: CNS, Astrocytoma; Oncology: CNS, Glioblastoma; Oncology: CNS, Oligodendroglioma; Oncology: Lung, Small Cell; Oncology: Neuroendocrine; Oncology: Prostate; Oncology: Unspecified Solid Tumor	(N/A); Extensive; Fourth line or greater; Gastrointestinal; Grade 3; High-grade; Metastatic; Other; Pancreatic; Pulmonary; Second line; Stage III; Stage IV; Third line; Unspecified	Astrocytoma�; Glioblastoma; Neoplasms; Neuroendocrine Tumors; Oligodendroglioma; Prostatic Neoplasms; Small Cell Lung Carcinoma	Trialtrove	AbbVie	Sponsor	Industry, Top 20 Pharma	United States	IL	North Chicago	IL 60064	budigalimab turmetabart adizutecan	PD-1 antagonist; Immuno-oncology therapy; Immune checkpoint inhibitor DNA topoisomerase I inhibitor	programmed cell death 1 DNA topoisomerase I; seizure related 6 homologue	Antiviral, anti-HIV; Anticancer, immunological Anticancer, immunological	Biological > Protein > Antibody > Humanized monoclonal antibody Biological > Protein > Antibody > Antibody-drug conjugate; Small molecule > Synthetic small molecule	carboplatin cisplatin	DNA inhibitor; DNA synthesis inhibitor DNA inhibitor; DNA synthesis inhibitor	Not applicable Not applicable	Anticancer, alkylating Anticancer, alkylating	Small molecule; Small molecule > Synthetic small molecule Small molecule > Synthetic small molecule	EGFR; IL3RA	Diagnostic; Predictive; Predisposing; Prognostic	To assess safety, tolerability, pharmacokinetics and preliminary efficacy of ABBV-706 as a monotherapy and in combination with budigalimab, carboplatin, or cisplatin in patients with advanced solid tumors. Safety endpoints include adverse events, clinical laboratory tests, vital signs, and dose-limiting toxicities. Biomarkers will also be evaluated. PK endpoints include Cmax, tmax, t1/2, and AUC.…	Adverse Events Area under the curve score Cmax Complete response Dose-limiting toxicities Duration of overall response Elimination half-life Immunogenicity Neutralizing antibody response Overall response rate - duration Overall response rate Overall survival Partial response Progression-free survival Response evaluation criteria in solid tumors Safety and Tolerability Stable Disease Tmax	Safety/Toxicity > Adverse Drug Reactions Pharmacokinetics/Pharmacodynamics > PK/PD Pharmacokinetics/Pharmacodynamics > PK/PD Efficacy > Clinical Response/Remission Safety/Toxicity > Safety/Tolerability Efficacy > Clinical Response/Duration Pharmacokinetics/Pharmacodynamics > PK/PD Safety/Toxicity > Adverse Drug Reactions Efficacy > Immunological Response Efficacy > Clinical Response/Remission Eff…	Primary Outcome Measures : Percentage of Participants With Adverse Events (AE) [Time Frame: Up to Approximately 2 Years] An AE is any untoward medical occurrence in a participant or clinical investigation participant administered a pharmaceutical product and which does not necessarily have a causal relationship with this treatment. Maximum Observed Serum/Plasma Concentration (Cmax) of ABBV-706 [T…	Clinical benefit rate Overall survival Progression-free survival Progressive disease rate Safety and Tolerability	Efficacy > Clinical Response/Remission Efficacy > Survival Efficacy > Survival Efficacy > Clinical Response/Progression Safety/Toxicity > Safety/Tolerability	Exploratory/Other Objectives Evaluate the CBR, PFS, and OS of ABBV-706 Evaluate the PD and predictive biomarkers for association with PK, safety, and efficacy	2022-12-05	Actual							2026-06-01	Anticipated	2026-06-01	Anticipated
443178	CP-MGC018-03 EUCT number: 2022-501078-20-00 IRAS ID: 1006435 NCI-2022-10697 NCT05551117 Tamarack TrialTroveID-443178	A Phase II, Open-label, Study of Vobramitamab Duocarmazine in Participants With Metastatic Castration-resistant Prostate Cancer and Other Solid Tumors	II	Completed	Oncology	Oncology: Anal; Oncology: Head/Neck; Oncology: Lung, Non-Small Cell; Oncology: Lung, Small Cell; Oncology: Melanoma; Oncology: Neuroendocrine; Oncology: Prostate	(N/A); Hormone refractory; Line of therapy N/A; Metastatic; PD-1 Refractory; PD-L1 Refractory; Pulmonary; Second line; Squamous Cell; Stage III; Stage IV; Third line	Anus Neoplasms; Carcinoma, Non-Small-Cell Lung; Head and Neck Neoplasms; Melanoma; Neuroendocrine Tumors; Prostatic Neoplasms; Prostatic Neoplasms, Castration-Resistant; Small Cell Lung Carcinoma	Trialtrove	MacroGenics	Sponsor	Industry, all other pharma	United States	MD	Rockville	MD 20850	vobramitamab duocarmazine	DNA inhibitor; B7-H3 antagonist	CD276 molecule	Anticancer, alkylating; Anticancer, immunological	Biological > Protein > Antibody > Antibody-drug conjugate; Biological > Protein > Antibody > Monoclonal antibody, other; Small molecule > Synthetic small molecule	abiraterone acetate enzalutamide	Steroid synthesis inhibitor; 17,20 lyase inhibitor; Dehydrogenase inhibitor Androgen receptor antagonist	cytochrome P450 family 17 subfamily A member 1 androgen receptor	Anticancer, hormonal Anticancer, hormonal	Small molecule; Small molecule > Synthetic small molecule Small molecule; Small molecule > Synthetic small molecule	androgen receptor; ATM; AWAT2; BRCA1; DGAT2; PARP1	Diagnostic; Early Detection; Predictive; Predisposing; Prognostic; Risk Assesment	To assess the safety, efficacy, tolerability and pharmacokinetics of MGC018 in metastatic castration-resistant Prostate cancer patients previously treated with Androgen Receptor Axis-targeted Therapy (Abiraterone, Enzalutamide or Apalutamide). To assess efficacy and tolerability of two dose levels of vobra duo (2.0 mg/kg and 2.7 mg/kg IV Q4W) in pts with mCRPC previously treated with abiraterone,…	Overall response rate Partial response Progression-free survival Progressive disease rate Response evaluation criteria in solid tumors	Efficacy > Clinical Response/Remission Efficacy > Clinical Response/Remission Efficacy > Survival Efficacy > Clinical Response/Progression Efficacy > Clinical Response/Remission	Primary Outcome Measures : Part 1: Radiographic progression free survival (rPFS) as determined by the investigator The landmark analysis for 6 month rPFS rate will occur when all participants on Part 1 have been on study for at least 6 months. rPFS is defined as the time from the date of randomization to the date of first documented progressive disease (PD) per Prostate Cancer Working Group 3 (PC…	Adverse Events Complete response Duration of overall response Overall response rate Partial response Progression-free survival Progressive disease rate PSA Level Response evaluation criteria in solid tumors Response rate Serious Adverse Event	Safety/Toxicity > Adverse Drug Reactions Efficacy > Clinical Response/Remission Efficacy > Clinical Response/Duration Efficacy > Clinical Response/Remission Efficacy > Clinical Response/Remission Efficacy > Survival Efficacy > Clinical Response/Progression Efficacy > PSA progression Efficacy > Clinical Response/Remission Efficacy > Clinical Response/Remission Safety/Toxicity > Serious Adverse Eve…	Part 1: ORR per PCWG3 criteria as determined by the investigator The number of participants experiencing a complete response (CR) or partial response (PR) to treatment. [Time Frame: Every 8 weeks for the first 24 weeks, then every 12 weeks, up to 2 years] Part 1: Median duration of response (DoR) per PCWG3 criteria as determined by the investigator The DoR will be calculated as the time from the …	2023-06-13	Actual							2024-07-04	Actual	2025-01-23	Actual
438958	2022-0351 23-144 BASEC2022-01839 CTR20222821 D926UC00001 EUCT number: 2023-509436-26-00 EudraCT Number: 2022-000776-19 IRAS ID-1005888 jRCT2031220404 NCI-2022-07990 NCT05489211 SNCTP000005356 TrialTroveID-438958 TROPION- PanTumor03 TROPION-PanTumor03	A Phase II, Multicentre, Open-label, Master Protocol to Evaluate the Efficacy and Safety of Datopotamab Deruxtecan (Dato-DXd) as Monotherapy and in Combination With Anticancer Agents in Patients With Advanced/Metastatic Solid Tumours	II	Open	Oncology	Oncology: Bile Duct (Cholangiocarcinoma); Oncology: Bladder; Oncology: Colorectal; Oncology: Endometrial; Oncology: Esophageal; Oncology: Fallopian Tube; Oncology: Gastric; Oncology: Ovarian; Oncology: Primary Peritoneal; Oncology: Prostate; Oncology: Renal	First line; Fourth line or greater; HER2 negative; High-grade; Hormone refractory; MSS/pMMR; PD-L1 Positive; Platinum-resistant; Platinum-sensitive; Second line; Stage III; Stage IV; Third line	Bile Duct Neoplasms; Carcinoma, Renal Cell; Cholangiocarcinoma; Colorectal Neoplasms; Endometrial Neoplasms; Esophageal Neoplasms; Fallopian Tube Neoplasms; Kidney Neoplasms; Ovarian Neoplasms; Peritoneal Neoplasms; Prostatic Neoplasms; Stomach Neoplasms; Urethral Neoplasms; Urinary Bladder Neoplasms; Wilms Tumor	Trialtrove	AstraZeneca Daiichi Sankyo	Sponsor Collaborator	Industry, Top 20 Pharma Industry, all other pharma	United Kingdom Japan		Cambridge Chuo-ku	CB2 0AA 103-8426	datopotamab deruxtecan	DNA topoisomerase I inhibitor; Immuno-oncology therapy; TROP2 inhibitor	DNA topoisomerase I; tumor associated calcium signal transducer 2	Anticancer, other	Biological > Protein > Antibody > Antibody-drug conjugate; Small molecule > Synthetic small molecule	capecitabine fluorouracil prednisone leucovorin bevacizumab carboplatin (iv) volrustomig saruparib durvalumab (iv) rilvegostomig	DNA synthesis inhibitor; Thymidylate synthase inhibitor; RNA synthesis inhibitor DNA synthesis inhibitor; Thymidylate synthase inhibitor; RNA synthesis inhibitor Immunosuppressant; Corticosteroid agonist Unidentified pharmacological activity Vascular endothelial growth factor receptor 1 antagonist; Vascular endothelial growth factor receptor antagonist; Angiogenesis inhibitor DNA inhibitor; DNA s…	thymidylate synthetase vascular endothelial growth factor A Not applicable cytotoxic T-lymphocyte associated protein 4; programmed cell death 1 poly(ADP-ribose) polymerase 1 CD274 molecule programmed cell death 1; T cell immunoreceptor with Ig and ITIM domains	Anticancer, antimetabolite Anticancer, antimetabolite Immunosuppressant; Anti-inflammatory Radio/chemosensitizer; Antianaemic; Antidepressant Anticancer, immunological; Neurological Anticancer, alkylating Anticancer, immunological Anticancer, other Anticancer, immunological Anticancer, immunological	Small molecule; Small molecule > Synthetic small molecule Small molecule > Synthetic small molecule Small molecule > Synthetic small molecule Small molecule > Synthetic small molecule Biological > Protein > Antibody > Humanized monoclonal antibody; Biological > Protein > Antibody > Monoclonal antibody, other Small molecule; Small molecule > Synthetic small molecule Biological > Protein > Antibody…	albumin; ERBB2	Diagnostic; Predictive; Predisposing; Prognostic	To investigate the safety, tolerability, and anti-tumour activity of Datopotamab Deruxtecan (Dato-DXd) as Monotherapy and in Combination with Anticancer Agents in Patients with Advanced/Metastatic Solid Tumours. To study the safety and efficacy of Dato-DXd as monotherapy and in combination with various anticancer agents (e.g. durvalumab, AZD5305, nivolumab, bevacizumab, chemotherapies) that may b…	Adverse Events Cardiac Telemetry Overall response rate Progression-free survival PSA Level Response evaluation criteria in solid tumors Safety and Tolerability Serious Adverse Event Vital signs	Safety/Toxicity > Adverse Drug Reactions Safety/Toxicity > Cardiac Measures/Events Efficacy > Clinical Response/Remission Efficacy > Survival Efficacy > PSA progression Efficacy > Clinical Response/Remission Safety/Toxicity > Safety/Tolerability Safety/Toxicity > Serious Adverse Events Safety/Toxicity > Serious Adverse Events	Primary Outcome Measures : Objective response rate (ORR) Proportion of participants who have a confirmed CR or confirmed PR, as determined by the investigator at local site per RECIST 1.1. [Time Frame: From baseline to progressive disease or death (approximately 1 year)] The number of subjects with adverse events/serious adverse events Number of patients with adverse events and with serious adver…	Area under the curve score Cancer Antigen 125 Circulating Tumor Cells Clinical benefit rate Cmax Complete response Duration of overall response Immunogenicity (other timeframe) Immunogenicity Overall survival Partial response Plasma concentration Progression-free survival PSA Level Response evaluation criteria in solid tumors Safety and Tolerability Stable Disease Tmax	Pharmacokinetics/Pharmacodynamics > PK/PD Efficacy > CA-125 Response Efficacy > Clinical Response/Remission Efficacy > Clinical Response/Remission Pharmacokinetics/Pharmacodynamics > PK/PD Efficacy > Clinical Response/Remission Efficacy > Clinical Response/Duration Efficacy > Immunological Response Safety/Toxicity > Adverse Drug Reactions Efficacy > Survival Efficacy > Clinical Response/Remission…	Secondary Outcome Measures : Progression free survival (PFS) PFS is defined as time from start of treatment until progression per RECIST 1.1 as assessed by the investigator or death due to any cause. [Time Frame: From baseline to progressive disease or death (approximately 1 year)] Duration Of Response (DoR) DoR is defined as the time from the date of first documented confirmed response until dat…	2022-09-06	Actual							2026-08-19	Anticipated	2026-08-19	Anticipated
438322	BAT-8007-001-CR CTR20222984 NCT05879627 TrialTroveID-438322	A Multicenter, Open Phase I Clinical Study to Evaluate the Safety, Tolerance and Pharmacokinetics of BAT8007 for Injection in Patients With Advanced Solid Tumors	I	Closed	Oncology	Oncology: Bladder; Oncology: Esophageal; Oncology: Liver; Oncology: Lung, Non-Small Cell; Oncology: Ovarian; Oncology: Prostate; Oncology: Renal; Oncology: Unspecified Solid Tumor	Fourth line or greater; PD-1 Refractory; Second line; Squamous Cell; Stage III; Stage IV	Carcinoma, Non-Small-Cell Lung; Carcinoma, Renal Cell; Esophageal Neoplasms; Kidney Neoplasms; Liver Neoplasms; Ovarian Neoplasms; Prostatic Neoplasms; Urethral Neoplasms; Urinary Bladder Neoplasms; Wilms Tumor	Trialtrove	Bio-Thera Solutions	Sponsor	Industry, all other pharma	China		Guangzhou	510005	BAT-8007	DNA topoisomerase I inhibitor; Immuno-oncology therapy; Immune checkpoint inhibitor	DNA topoisomerase I; nectin cell adhesion molecule 4	Anticancer, immunological	Biological > Protein > Antibody > Antibody-drug conjugate; Biological > Protein > Antibody > Humanized monoclonal antibody; Small molecule > Synthetic small molecule						ERBB2; GPT	Diagnostic; Predictive; Predisposing; Prognostic	To evaluate BAT8007 for injection in patients with advanced solid tumor. To evaluate the safety and tolerability of BAT8007 for injection in patients with advanced solid tumors To explore the maximum tolerated dose (MTD), and to provide recommended doses for subsequent clinical trials and and to evaluate the pharmacokinetics and preliminary efficacy in patients with advanced solid tumors. The stu…	Adverse Events Cardiac Telemetry Common Terminology Criteria for Adverse Events Dose-limiting toxicities Pregnancy (contraceptive failure) Safety and Tolerability Vital signs	Safety/Toxicity > Adverse Drug Reactions Safety/Toxicity > Cardiac Measures/Events Safety/Toxicity > Adverse Drug Reactions Safety/Toxicity > Safety/Tolerability Efficacy > Clinical Failure (Efficacy) Safety/Toxicity > Safety/Tolerability Safety/Toxicity > Serious Adverse Events	Primary endpoint indicators and evaluation time index Tolerability evaluation indicators: dose-limiting toxicity (DLT) events and their incidence. evaluation time The collection of adverse events will be from the first receiving of the study drug to 28 days after the last receiving of the study drug or the start of new anti-tumor treatment. End point selection Safety Index Safety evaluation indic…	Clinical benefit rate Cmax Duration of overall response Elimination half-life Immunogenicity (other timeframe) Immunogenicity Neutralizing antibody response Overall response rate - duration Overall response rate Overall survival Progression-free survival Response evaluation criteria in solid tumors Safety and Tolerability Tmax	Efficacy > Clinical Response/Remission Pharmacokinetics/Pharmacodynamics > PK/PD Efficacy > Clinical Response/Duration Pharmacokinetics/Pharmacodynamics > PK/PD Efficacy > Immunological Response Safety/Toxicity > Adverse Drug Reactions Efficacy > Immunological Response Efficacy > Clinical Response/Remission Efficacy > Clinical Response/Remission Efficacy > Survival Efficacy > Survival Efficacy > …	Secondary objectives: To evaluate the pharmacokinetic (PK) characteristics of single and multiple doses of BAT8007 for injection in patients with advanced solid tumors To evaluate the immunogenicity of BAT8007 for injection To preliminarily evaluate the antitumor effect of BAT8007 for injection curative effect; Secondary endpoints and evaluation time index 1 Anti-tumor efficacy indicators include…	2023-01-17	Actual							2025-12-31	Anticipated	2026-07-01	Anticipated
434806	BAT-8008-001-CR CTR20222601 NCT05620017 TrialTroveID-434806	A Multicenter, Open Phase I Clinical Study to Evaluate the Safety, Tolerance, Pharmacokinetics and Initial Efficacy of BAT8008 for Injection in Patients With Advanced Solid Tumor	I	Open	Oncology	Oncology: Bladder; Oncology: Breast; Oncology: Cervical; Oncology: CNS, Glioblastoma; Oncology: Endometrial; Oncology: Esophageal; Oncology: Gastric; Oncology: Head/Neck; Oncology: Liver; Oncology: Lung, Non-Small Cell; Oncology: Lung, Small Cell; Oncology: Neuroendocrine; Oncology: Ovarian; Oncology: Prostate; Oncology: Renal; Oncology: Thyroid; Oncology: Unspecified Solid Tumor	(N/A); Follicular; Fourth line or greater; HER2 negative; Line of therapy N/A; Metastatic; Pulmonary; Second line; Stage III; Stage IV; Third line; Triple receptor negative	Breast Neoplasms; Carcinoma, Non-Small-Cell Lung; Carcinoma, Renal Cell; Endometrial Neoplasms; Esophageal Neoplasms; Glioblastoma; Head and Neck Neoplasms; Kidney Neoplasms; Liver Neoplasms; Neuroendocrine Tumors; Ovarian Neoplasms; Prostatic Neoplasms; Small Cell Lung Carcinoma; Stomach Neoplasms; Thyroid Neoplasms; Urethral Neoplasms; Urinary Bladder Neoplasms; Uterine Cervical Neoplasms; Wilm…	Trialtrove	Bio-Thera Solutions	Sponsor	Industry, all other pharma	China		Guangzhou	510005	BAT-8008	DNA topoisomerase I inhibitor	DNA topoisomerase I; tumor associated calcium signal transducer 2	Anticancer, other	Biological > Protein > Antibody > Antibody-drug conjugate; Biological > Protein > Antibody > Humanized monoclonal antibody; Small molecule > Synthetic small molecule						ERBB2	Diagnostic; Predictive; Predisposing; Prognostic	To evaluate the safety and tolerability of BAT8008 for injection in patients with advanced solid tumors, to explore the maximum tolerated dose (MTD), and to provide recommended doses for extended research and follow-up clinical trials To evaluate the safety and tolerability of BAT8008 for injection in patients with advanced solid tumors, explore the maximum tolerated dose (MTD), and provide the r…	Adverse Events Cardiac Telemetry Clinical benefit rate Dose-limiting toxicities Duration of overall response Maximum tolerated dose Overall response rate - duration Overall response rate Overall survival Progression-free survival Safety and Tolerability Vital signs	Safety/Toxicity > Adverse Drug Reactions Safety/Toxicity > Cardiac Measures/Events Efficacy > Clinical Response/Remission Safety/Toxicity > Safety/Tolerability Efficacy > Clinical Response/Duration Safety/Toxicity > Safety/Tolerability Efficacy > Clinical Response/Remission Efficacy > Clinical Response/Remission Efficacy > Survival Efficacy > Survival Safety/Toxicity > Safety/Tolerability Safety/…	Primary endpoint and evaluation time: Tolerability and safety endpoints: vital signs, physical examination, laboratory tests, electrocardiogram, echocardiography, adverse events, dose-limiting toxicity (DLT) events and their incidence. AEs were collected from the first dose of study drug to 28 (+7) days after the last dose of study drug or until new anti-tumor therapy was started. DLT observation…	Area under the curve score Clinical benefit rate Duration of overall response Immunogenicity (other timeframe) Immunogenicity Overall response rate - duration Overall response rate Overall survival Progression-free survival	Pharmacokinetics/Pharmacodynamics > PK/PD Efficacy > Clinical Response/Remission Efficacy > Clinical Response/Duration Efficacy > Immunological Response Safety/Toxicity > Adverse Drug Reactions Efficacy > Clinical Response/Remission Efficacy > Clinical Response/Remission Efficacy > Survival Efficacy > Survival	Secondary objectives: To evaluate the pharmacokinetics (PK) characteristics of single-dose and multiple-dose BAT8008 for injection in patients with advanced solid tumors; to evaluate the immunogenicity of BAT8008 for injection; Relationship between Trop2 expression levels in tumor tissues. Secondary endpoints and evaluation time: Pharmacokinetic parameters at single and multiple doses end of stud…	2023-02-01	Actual							2024-10-01	Anticipated	2025-12-01	Anticipated
434500	2022-0154 22-000857 CERTIS1 D8410C00001 EUCT number: 2023-504984-17-00 EudraCT Number: 2021-006227-17 IRAS ID:1005683 NCI-2022-05317 NCT05417594 STU00219059 TrialTroveID-434500	A Modular Phase I/IIa, Open-label, Multi-centre Study to Assess the Safety, Tolerability, Pharmacokinetics, Pharmacodynamics and Preliminary Efficacy of Ascending Doses of AZD9574 as Monotherapy and in Combination With Anti-cancer Agents in Patients With Advanced Solid Malignancies (CERTIS1)	I/II	Open	Oncology	Oncology: Bile Duct (Cholangiocarcinoma); Oncology: Bladder; Oncology: Breast; Oncology: Cervical; Oncology: CNS, Astrocytoma; Oncology: CNS, Brain Stem Glioma; Oncology: CNS, Ependymoma; Oncology: CNS, Glioblastoma; Oncology: CNS, Oligodendroglioma; Oncology: Colorectal; Oncology: Endometrial; Oncology: Fallopian Tube; Oncology: Gastric; Oncology: Lung, Non-Small Cell; Oncology: Ovarian; Oncolog…	(N/A); BRCA; HER2 low; HER2 negative; Hormone refractory; Second line; Stage III; Stage IV; Third line; Triple receptor negative	Astrocytoma�; Bile Duct Neoplasms; Breast Neoplasms; Carcinoma, Non-Small-Cell Lung; Cholangiocarcinoma; Colorectal Neoplasms; Endometrial Neoplasms; Ependymoma; Fallopian Tube Neoplasms; Glioblastoma; Glioma; Neoplasms; Oligodendroglioma; Ovarian Neoplasms; Pancreatic Neoplasms; Peritoneal Neoplasms; Prostatic Neoplasms; Stomach Neoplasms; Urethral Neoplasms; Urinary Bladder Neoplasms; Uterine C…	Trialtrove	AstraZeneca	Sponsor	Industry, Top 20 Pharma	United Kingdom		Cambridge	CB2 0AA	temozolomide AZD-9574	DNA inhibitor; T cell stimulant Poly ADP ribose polymerase 1 inhibitor	Not applicable poly(ADP-ribose) polymerase 1	Anticancer, alkylating Anticancer, other	Small molecule; Small molecule > Synthetic small molecule Small molecule > Synthetic small molecule	trastuzumab deruxtecan datopotamab deruxtecan [11C]AZ1419 3391	ErbB-2 tyrosine kinase inhibitor; DNA topoisomerase I inhibitor DNA topoisomerase I inhibitor; Immuno-oncology therapy; TROP2 inhibitor	DNA topoisomerase I; erb-b2 receptor tyrosine kinase 2 DNA topoisomerase I; tumor associated calcium signal transducer 2	Anticancer, other Anticancer, other	Biological > Protein > Antibody > Antibody-drug conjugate; Small molecule > Synthetic small molecule Biological > Protein > Antibody > Antibody-drug conjugate; Small molecule > Synthetic small molecule Small molecule > Synthetic small molecule	AGAP2; BRCA1; BRCA2; CCNO; ERBB2; IDH1; insulin; MGMT; MUC16; PALB2; RAD51C; RAD51D; TACSTD2	Diagnostic; Early Detection; Predictive; Predisposing; Prognostic; Risk Assesment	To evaluate the safety, tolerability, pharmacokinetics (PK), pharmacodynamics (PD), and preliminary efficacy of AZD9574 individually and in combination with anti-cancer agents in patients with advanced cancer that has recurred/progressed.	Adverse Events Cardiac Telemetry Dose-limiting toxicities Maximum tolerated dose Safety and Tolerability Serious Adverse Event Vital signs	Safety/Toxicity > Adverse Drug Reactions Safety/Toxicity > Cardiac Measures/Events Safety/Toxicity > Safety/Tolerability Safety/Toxicity > Safety/Tolerability Safety/Toxicity > Safety/Tolerability Safety/Toxicity > Serious Adverse Events Safety/Toxicity > Serious Adverse Events	Go to sections Primary Outcome Measures : Incidence of Adverse Events (AEs), and Serious Adverse Events (SAEs) [ Time Frame: From first dose to post-treatment follow-up (approximately three years) ] The safety and tolerability of AZD9574 as monotherapy and in combination with anti-cancer agents and TMZ in participants with advanced malignancies will be assessed. Changes from baseline in laborator…	Accumulation index Adverse Events Area under the curve score Cancer Antigen 125 Clinical Global Impression Cmax Complete response Concentration at steady state Duration of overall response Elimination half-life Immunogenicity (other timeframe) Immunogenicity Occupancy Overall response rate Overall survival Partial response Patient-Reported Outcomes version of the Common Terminology Criteria for A…	Pharmacokinetics/Pharmacodynamics > PK/PD Safety/Toxicity > Adverse Drug Reactions Pharmacokinetics/Pharmacodynamics > PK/PD Efficacy > CA-125 Response Efficacy > Patient Assessment Instruments (Efficacy) Pharmacokinetics/Pharmacodynamics > PK/PD Efficacy > Clinical Response/Remission Pharmacokinetics/Pharmacodynamics > PK/PD Efficacy > Clinical Response/Duration Pharmacokinetics/Pharmacodynamics…	Secondary Outcome Measures : Area Under the Curve (AUC) The AUC of AZD9574 following a single dose and at steady state after multiple dosing, when given orally as monotherapy and in combination with anti-cancer agents will be evaluated. [Time Frame: Cycle 0, Cycle 1 Day 1, Cycle 1 Day 16 (Cycle 0 = 7 days; Cycle 1 = 28 days)] Maximum plasma concentration (Cmax) The Cmax of AZD9574 following a sin…	2022-06-24	Actual							2027-06-01	Anticipated	2027-06-01	Anticipated
429598	2022-0225 CTR20222005 EUCT number: 2024-517589-41-00 NCT05434234 TrialTroveID-429598 YL201-INT-101-01	A Phase IA/IB, Multicenter, Nonrandomized, Open-Label, First-in-Human Study to Evaluate the Safety, Tolerability, Pharmacokinetics, and Efficacy of YL201 as a Single Agent and in Combination With Other Anti-Cancer Therapies in Patients With Advanced Solid Tumors	I	Open	Oncology	Oncology: Prostate; Oncology: Unspecified Solid Tumor	(N/A); Line of therapy N/A; Second line; Stage III; Stage IV	Neoplasms, Unknown Primary; Prostatic Neoplasms	Trialtrove	MediLink Therapeutics (Suzhou) Co.	Sponsor	Industry, all other pharma	China		Suzhou		tambotatug pelitecan	DNA topoisomerase I inhibitor; Immuno-oncology therapy; Immune checkpoint inhibitor	CD276 molecule; DNA topoisomerase I	Anticancer, immunological	Biological > Protein > Antibody > Antibody-drug conjugate; Biological > Protein > Antibody > Human monoclonal antibody; Small molecule > Synthetic small molecule						NAGS	Diagnostic; Prognostic	To evaluate the safety, tolerability, pharmacokinetics, and efficacy of YL201 in patients with advanced solid tumors. To evaluate YL201 injection in patients with advanced solid tumor	Adverse Events Common Terminology Criteria for Adverse Events Complete response Dose-limiting toxicities Maximum tolerated dose Overall response rate Partial response PSA Level Response evaluation criteria in solid tumors Response rate Safety and Tolerability	Safety/Toxicity > Adverse Drug Reactions Safety/Toxicity > Adverse Drug Reactions Efficacy > Clinical Response/Remission Safety/Toxicity > Safety/Tolerability Safety/Toxicity > Safety/Tolerability Efficacy > Clinical Response/Remission Efficacy > Clinical Response/Remission Efficacy > PSA progression Efficacy > Clinical Response/Remission Efficacy > Clinical Response/Remission Safety/Toxicity > S…	Primary Outcome Measures : Evaluate the occurrence of DLTs during the first cycle in Part 1 [ Time Frame: 21 days of Cycle 1 ] Evaluate the AEs in Part 2 as characterized by type, frequency, severity, timing, seriousness and relationship to study treatment [ Time Frame: By the global end of trial date, approximately within 36 months ] Evaluate the prostate-specific antigen (PSA) response rate for…	Adverse Events Area under the curve score Cardiac Telemetry Change in oxygen saturation Clinical benefit rate Cmax Complete response Duration of overall response Elimination half-life Overall response rate Overall survival Partial response Progression-free survival Progressive disease rate PSA Level Response evaluation criteria in solid tumors Response rate Safety and Tolerability Stable Disease …	Safety/Toxicity > Adverse Drug Reactions Pharmacokinetics/Pharmacodynamics > PK/PD Safety/Toxicity > Cardiac Measures/Events Efficacy > Respiratory Function Efficacy > Clinical Response/Remission Pharmacokinetics/Pharmacodynamics > PK/PD Efficacy > Clinical Response/Remission Efficacy > Clinical Response/Duration Pharmacokinetics/Pharmacodynamics > PK/PD Efficacy > Clinical Response/Remission Eff…	Secondary Outcome Measures : Evaluate the AEs in Part 1 as characterized by type, frequency, severity, timing, seriousness and relationship to study treatment [ Time Frame: By the global end of trial date, approximately within 36 months ] Characterize the PK parameter AUC [ Time Frame: Approximately within 36 months ] Characterize the PK parameter Cmax [ Time Frame: Approximately within 36 months…	2022-05-25	Actual							2027-04-06	Anticipated	2027-10-06	Anticipated
426548	CP-MGC018-02 NCT05293496 TrialTroveID-426548	A Phase I/Ib Dose Escalation and Cohort Expansion Study of MGC018 in Combination With Checkpoint Inhibitor in Participants With Advanced Solid Tumors	I	Closed	Oncology	Oncology: Liver; Oncology: Melanoma; Oncology: Metastatic Cancer; Oncology: Ovarian; Oncology: Pancreas; Oncology: Prostate; Oncology: Renal; Oncology: Unspecified Solid Tumor	Bone mets; Fourth line or greater; Hormone refractory; Liver mets; Other mets; PD-1 Naive; PD-1 Refractory; PD-L1 Naive; PD-L1 Positive; PD-L1 Refractory; Second line; Stage III; Stage IV; Third line	Carcinoma; Carcinoma, Ductal; Carcinoma, Hepatocellular; Carcinoma, Ovarian Epithelial; Carcinoma, Pancreatic Ductal; Carcinoma, Renal Cell; Kidney Neoplasms; Liver Cancer; Liver Neoplasms; Melanoma; Neoplasm Metastasis; Neoplasms, Unknown Primary; Ovarian Cancer; Ovarian Neoplasms; Pancreatic Cancer; Pancreatic Neoplasms; Prostatic Neoplasms; Prostatic Neoplasms, Castration-Resistant; Renal Canc…	Trialtrove	MacroGenics	Sponsor	Industry, all other pharma	United States	MD	Rockville	MD 20850	vobramitamab duocarmazine lorigerlimab	DNA inhibitor; B7-H3 antagonist PD-1 antagonist; PD-L1 antagonist; CTLA4 antagonist; Immuno-oncology therapy; Immune checkpoint inhibitor	CD276 molecule cytotoxic T-lymphocyte associated protein 4; programmed cell death 1	Anticancer, alkylating; Anticancer, immunological Anticancer, immunological	Biological > Protein > Antibody > Antibody-drug conjugate; Biological > Protein > Antibody > Monoclonal antibody, other; Small molecule > Synthetic small molecule Biological > Protein > Antibody > Bispecific antibody; Biological > Protein > Antibody > Monoclonal antibody, other						CD4	Diagnostic; Predictive; Predisposing; Prognostic	To evaluate MGC018 in combination with lorigerlimab in patients with solid tumors. To characterize safety, tolerability, pharmacokinetics (PK), immunogenicity, pharmacodynamics, and preliminary antitumor activity in participants with relapsed or refractory, unresectable, locally advanced or metastatic solid tumors including mCRPC, melanoma, pancreatic cancer, hepatocellular carcinoma (HCC), ovari…	Adverse Events Dose-limiting toxicities Serious Adverse Event	Safety/Toxicity > Adverse Drug Reactions Safety/Toxicity > Safety/Tolerability Safety/Toxicity > Serious Adverse Events	Primary Outcome Measures : Number of participants with adverse events (AEs) [ Time Frame: Up to 2 years ] Number of participants with serious adverse events (SAEs) [ Time Frame: Up to 2 years ] Number of participants with AEs leading to study treatment discontinuation [ Time Frame: Up to 2 years ] The primary objective is evaluation of safety/tolerability, dose-limiting toxicities, and the maximu…	Area under the curve score Cmax Duration of overall response Immunogenicity (other timeframe) Immunogenicity Overall response rate Overall survival Progression-free survival Progressive disease rate PSA Level Response evaluation criteria in solid tumors Response rate Tmax	Pharmacokinetics/Pharmacodynamics > PK/PD Pharmacokinetics/Pharmacodynamics > PK/PD Efficacy > Clinical Response/Duration Efficacy > Immunological Response Safety/Toxicity > Adverse Drug Reactions Efficacy > Clinical Response/Remission Efficacy > Survival Efficacy > Survival Efficacy > Clinical Response/Progression Efficacy > PSA progression Efficacy > Clinical Response/Remission Efficacy > Clini…	Secondary Outcome Measures Outcome Measure Measure Description Time Frame Mean maximum observed concentration (Cmax) of vobramitamab duocarmazine Peak concentration of vobramitamab duocarmazine Throughout the study, up to 2 years Mean maximum observed concentration (Cmax) of lorigerlimab Peak concentration of lorigerlimab Throughout the study, up to 2 years Mean time to maximum concentration (Tma…	2022-04-19	Actual	31.1	Actual	2024-11-20	Actual	7.33	Anticipated	2025-07-01	Anticipated	2025-10-01	Anticipated
424969	NCI-2021-12938 NCT05238831 STUDY00020679 TrialTroveID-424969	Serial Measurements of Molecular and Architectural Responses to Therapy (SMMART) Trial: Adaptive Clinical Treatment (ACT)	I	Terminated	Oncology	Oncology: Breast; Oncology: Ovarian; Oncology: Pancreas; Oncology: Prostate; Oncology: Soft Tissue Sarcoma; Oncology: Unspecified Solid Tumor	(N/A); Second line; Stage II; Stage III; Stage IV	Breast Neoplasms; Carcinoma; Carcinoma, Ovarian Epithelial; Fibrosarcoma; Leiomyosarcoma; Liposarcoma; Neoplasms; Neoplasms, Unknown Primary; Ovarian Cancer; Ovarian Neoplasms; Pancreatic Neoplasms; Prostatic Neoplasms; Rhabdomyosarcoma; Sarcoma; Synovial Sarcoma	Trialtrove	Oregon Health and Science University Roche/Genentech	Sponsor Collaborator	Academic Industry, Top 20 Pharma	Switzerland		Basel	CH-4070	capecitabine irinotecan (IV) anastrozole letrozole paclitaxel vinorelbine nab-paclitaxel (IV) pertuzumab eribulin mesylate hyaluronidase olaparib trastuzumab emtansine vemurafenib cobimetinib niraparib bevacizumab fulvestrant entrectinib trastuzumab, Enhanze alpelisib vismodegib (oral) alectinib hydrochloride carboplatin (iv) atezolizumab palbociclib (IV)	DNA synthesis inhibitor; Thymidylate synthase inhibitor; RNA synthesis inhibitor DNA topoisomerase I inhibitor Aromatase inhibitor; Peroxisome proliferator-activated receptor gamma agonist; Peroxisome proliferator-activated receptor alpha agonist Estrogen receptor antagonist; Aromatase inhibitor Beta tubulin inhibitor; Microtubule stimulant; Taxane; Tubulin polymerization inhibitor Microtubule in…	thymidylate synthetase DNA topoisomerase I cytochrome P450 family 19 subfamily A member 1 cytochrome P450 family 19 subfamily A member 1 epidermal growth factor receptor; erb-b2 receptor tyrosine kinase 2; tubulin beta class I Unspecified tubulin beta class I epidermal growth factor receptor; erb-b2 receptor tyrosine kinase 2 Unspecified hyaluronidase 1 poly(ADP-ribose) polymerase 1; poly(ADP-rib…	Anticancer, antimetabolite Anticancer, other Anticancer, hormonal; Fertility enhancer; Reproductive/gonadal, general Anticancer, hormonal Anticancer, other Anticancer, other Anticancer, other; Cardiovascular Anticancer, immunological Anticancer, other Symptomatic antidiabetic; Ophthalmological, other Anticancer, other; Cardiovascular Anticancer, immunological Anticancer, other; Cardiovascular Ant…	Small molecule; Small molecule > Synthetic small molecule Natural product > Plant; Small molecule Reformulation > Oral reformulation > Disintegrating; Small molecule; Small molecule > Synthetic small molecule Small molecule; Small molecule > Synthetic small molecule Biological > Protein > Antibody > Monoclonal antibody, other; Natural product > Plant; Small molecule Small molecule; Small molecule…						BRCA1; EGFR; ERBB2; GPT; PARP1	Diagnostic; Early Detection; Predictive; Predisposing; Prognostic; Risk Assesment	To determines if testing samples from a patients' cancer can be used to find specific drugs or drug combinations that can help control their disease. To study the safety and tolerability of the drug or drug combination. To study tumor cells to try to learn why some people respond to a certain therapy and others do not, and why some cancer drugs stop working.			Primary Outcome Measures : Proportion of participants who receive an ACT therapy based an ACT Tumor Board recommendation. [ Time Frame: From time of SMMART-ACT Tumor Board review to first dose of SMMART-ACT study drug regime as evaluated at interim analysis (approximately 2 years) ] At interim analysis, if greater than or equal to 11 of the first 15 enrolled participants (80%) receive C1D1 of the…	Activities of Daily Living Common Terminology Criteria for Adverse Events Complete response Overall response rate Overall survival Partial response Progression-free survival Quality of Life Response evaluation criteria in solid tumors Safety and Tolerability Treatment Emergent Adverse Events	Efficacy > Patient Assessment Instruments (Efficacy) Safety/Toxicity > Adverse Drug Reactions Efficacy > Clinical Response/Remission Efficacy > Clinical Response/Remission Efficacy > Survival Efficacy > Clinical Response/Remission Efficacy > Survival HEOR > Health-Related Quality Of Life Efficacy > Clinical Response/Remission Safety/Toxicity > Safety/Tolerability Safety/Toxicity > Adverse Drug Re…	Secondary Outcome Measures : Incidence of treatment-emergent adverse events [ Time Frame: First dose of study drug up to 30 days after last dose study drug(s) ] Measured by Common Terminology Criteria for Adverse Events version 5.0. Rate of treatment discontinuation due to toxicities and/or intolerability. [ Time Frame: First dose of study drug to last dose study drug(s) ] Measured by Common Term…	2023-01-30	Anticipated							2026-05-31	Anticipated	2026-05-31	Anticipated
424888	BL-B01D1-102 CTR20220090 NCT05393427 TrialTroveID-424888	A Phase I Clinical Study to Evaluate the Safety, Tolerability, Pharmacokinetic Characteristics and Preliminary Efficacy of BL-B01D1 in Patients With Locally Advanced or Metastatic Urological Tumors and Other Solid Tumors	I	Closed	Oncology	Oncology: Bladder; Oncology: Penile; Oncology: Prostate; Oncology: Renal; Oncology: Testicular; Oncology: Unspecified Solid Tumor	Metastatic; Second line; Stage III; Stage IV	Carcinoma, Renal Cell; Kidney Neoplasms; Neoplasms; Neoplasms, Unknown Primary; Penile Neoplasms; Prostatic Neoplasms; Renal Cancer; Testicular Cancer; Testicular Neoplasms; Urethral Neoplasms; Urinary Bladder Neoplasms; Wilms Tumor	Trialtrove	Sichuan Biokin Pharmaceutical Co./Sichuan Baili Pharmaceutical Co. Sichuan Biokin Pharmaceutical Co./Sichuan Baili Pharmaceutical Co./Baili-Bio (Chengdu) Pharmaceutical Co. Sichuan Biokin Pharmaceutical Co./SystImmune	Sponsor Collaborator Collaborator	Industry, all other pharma Industry, all other pharma Industry, all other pharma	China China China		Chengdu Chengdu Chengdu	610041 610041 610041	izalontamab brengitecan	EGFR antagonist; ErbB-3 antagonist; DNA topoisomerase I inhibitor; Immuno-oncology therapy	epidermal growth factor receptor; erb-b2 receptor tyrosine kinase 3	Anticancer, immunological	Biological > Protein > Antibody > Antibody-drug conjugate; Biological > Protein > Antibody > Bispecific antibody								To evaluate BL-B01D1 for injection in patients with locally advanced or metastatic urologic tumors and other solid tumors. In phase Ia study, the safety and tolerability of BL-B01D1 in patients with locally advanced or metastatic urinary tumors and other solid tumors will be investigated to determine the dose-limiting toxicity (DLT), maximum tolerated dose (MTD) of BL-B01D1. In phase Ib study, th…	Dose-limiting toxicities Maximum tolerated dose Progressive disease rate Safety and Tolerability	Safety/Toxicity > Safety/Tolerability Safety/Toxicity > Safety/Tolerability Efficacy > Clinical Response/Progression Safety/Toxicity > Safety/Tolerability	Primary Objective: Dose escalation phase (Ia): To observe the safety and tolerability of BL-B01D1 in patients with locally advanced or metastatic urological tumors and other solid tumors, so as to determine the maximum tolerated dose of BL-B01D1 (MTD) and dose-limiting toxicity (DLT). Dose Expansion: To further observe the safety and tolerability of BL-B01D1 at the recommended dose in Phase Ia, a…	Adverse Events Area under the curve score Clinical benefit rate Cmax Duration of overall response Elimination half-life Immunogenicity (other timeframe) Immunogenicity Neutralizing antibody response Overall response rate - duration Overall response rate Overall survival Progression-free survival Progressive disease rate Response evaluation criteria in solid tumors Safety and Tolerability Stable D…	Safety/Toxicity > Adverse Drug Reactions Pharmacokinetics/Pharmacodynamics > PK/PD Efficacy > Clinical Response/Remission Pharmacokinetics/Pharmacodynamics > PK/PD Efficacy > Clinical Response/Duration Pharmacokinetics/Pharmacodynamics > PK/PD Efficacy > Immunological Response Safety/Toxicity > Adverse Drug Reactions Efficacy > Immunological Response Efficacy > Clinical Response/Remission Efficac…	Secondary Objectives: Dose escalation phase (Ia): To evaluate the pharmacokinetics of BL-B01D1 in patients with locally advanced or metastatic urologic tumors and other solid tumors; to evaluate BL-B01D1 in patients with locally advanced or metastatic urologic tumors and other solid tumors immunogenicity Dose Expansion: Preliminary efficacy of BL-B01D1 in patients with locally advanced or metasta…	2022-02-15	Actual	43.36	Actual	2025-09-26	Actual	2.17	Anticipated	2025-12-01	Anticipated	2025-12-01	Anticipated
424060	9MW2821-2021-CP102 CTR20220106 NCT05216965 TrialTroveID-424060	Phase I/II Clinical Study of the Safety, Tolerability, Pharmacokinetics and Preliminary Antitumor Activity of 9MW2821 in Subjects With Advanced Malignant Solid Tumors	I/II	Completed	Oncology	Oncology: Bladder; Oncology: Breast; Oncology: Cervical; Oncology: Esophageal; Oncology: Lung, Non-Small Cell; Oncology: Prostate; Oncology: Renal; Oncology: Unspecified Solid Tumor	(N/A); Fourth line or greater; HER2 negative; PD-1 Refractory; PD-L1 Refractory; Second line; Squamous Cell; Stage III; Stage IV; Third line; Triple receptor negative	Breast Neoplasms; Carcinoma, Non-Small-Cell Lung; Carcinoma, Renal Cell; Esophageal Neoplasms; Kidney Neoplasms; Neoplasms; Neoplasms, Unknown Primary; Prostatic Neoplasms; Urethral Neoplasms; Urinary Bladder Neoplasms; Uterine Cervical Neoplasms; Wilms Tumor	Trialtrove	Mabwell (Shanghai) Bioscience Co.	Sponsor	Industry, all other pharma	China		Shanghai	200120	bulumtatug fuvedotin	Tubulin inhibitor; PD-1 antagonist; Nectin-4 antagonist; Immuno-oncology therapy; Immune checkpoint inhibitor	nectin cell adhesion molecule 4	Anticancer, immunological	Biological > Protein > Antibody > Antibody-drug conjugate; Biological > Protein > Antibody > Monoclonal antibody, other; Small molecule > Synthetic small molecule						CYP3A4; ERBB2; GGT1; GPT	Diagnostic; Predictive; Predisposing; Prognostic	To characterize the safety, tolerability, pharmacokinetics, preliminary antitumor activity and immunogenicity of 9MW2821 administered by intravenous (IV) infusion. To report the first-in-human, multicenter, phase I/II study To explore the safety, pharmacokinetics and efficacy of 9MW2821 in advanced solid tumors. The study included dose escalation, dose expansion and cohort expansion period which …	Adverse Events Cardiac Telemetry Dose-limiting toxicities Maximum tolerated dose Overall response rate Response evaluation criteria in solid tumors Safety and Tolerability Serious Adverse Event Vital signs	Safety/Toxicity > Adverse Drug Reactions Safety/Toxicity > Cardiac Measures/Events Safety/Toxicity > Safety/Tolerability Safety/Toxicity > Safety/Tolerability Efficacy > Clinical Response/Remission Efficacy > Clinical Response/Remission Safety/Toxicity > Safety/Tolerability Safety/Toxicity > Serious Adverse Events Safety/Toxicity > Serious Adverse Events	Primary Outcome Measures : Incidence of adverse events [ Time Frame: Up to 28 days post last drug administration ] Objective Response Rate (Phase 2) [ Time Frame: Up to 24 months ] Defined as the percentage of subjects who experience a best response of either CR or PR. CR and PR must be confirmed = 28 days later. Primary objectives: To evaluate the safety and tolerability of 9MW2821 in patients w…	Area under the curve score Clinical benefit rate Cmax Complete response Duration of overall response Elimination half-life Immunogenicity (other timeframe) Immunogenicity Overall response rate - duration Overall response rate Overall survival Partial response Progression-free survival Response evaluation criteria in solid tumors Safety and Tolerability Stable Disease Time to response	Pharmacokinetics/Pharmacodynamics > PK/PD Efficacy > Clinical Response/Remission Pharmacokinetics/Pharmacodynamics > PK/PD Efficacy > Clinical Response/Remission Efficacy > Clinical Response/Duration Pharmacokinetics/Pharmacodynamics > PK/PD Efficacy > Immunological Response Safety/Toxicity > Adverse Drug Reactions Efficacy > Clinical Response/Remission Efficacy > Clinical Response/Remission Effi…	Secondary study objectives: To determine the pharmacokinetic characteristics of 9MW2821 in patients with advanced solid tumors. To determine the preliminary efficacy of 9MW2821 in patients with advanced solid tumors according to the Response Evaluation Criteria in Solid Tumors (RECIST) v1.1. To evaluate the immunogenicity of 9MW2821 in patients with advanced solid tumors. Secondary Outcome Measur…	2022-06-08	Actual	21.86	Actual	2024-04-03	Actual					2025-12-01	Anticipated	2024-05-23	Actual
423134	ChiCTR2200055827 TrialTroveID-423134	Prospective, Open, Single-arm Phase II Clinical Study of vedicitumumab for Injection in Patients with HER2-expressed Locally Advanced Or Metastatic Malignant Solid Tumors	II	Planned	Oncology	Oncology: Anal; Oncology: CNS, Glioblastoma; Oncology: Colorectal; Oncology: Endometrial; Oncology: Esophageal; Oncology: Head/Neck; Oncology: Liver; Oncology: Lung, Non-Small Cell; Oncology: Lung, Small Cell; Oncology: Melanoma; Oncology: Mesothelioma; Oncology: Neuroendocrine; Oncology: Ovarian; Oncology: Pancreas; Oncology: Penile; Oncology: Prostate; Oncology: Soft Tissue Sarcoma; Oncology: T…	(N/A); Advanced; HER2 positive; Locally advanced; Metastatic; Pulmonary; Second line; Stage III; Stage IV	Anus Neoplasms; Carcinoma, Non-Small-Cell Lung; Colorectal Neoplasms; Endometrial Neoplasms; Esophageal Neoplasms; Fibrosarcoma; Glioblastoma; Head and Neck Neoplasms; Leiomyosarcoma; Liposarcoma; Liver Neoplasms; Melanoma; Mesothelioma; Neoplasms, Unknown Primary; Neuroendocrine Tumors; Ovarian Neoplasms; Pancreatic Neoplasms; Penile Neoplasms; Prostatic Neoplasms; Rhabdomyosarcoma; Sarcoma; Sma…	Trialtrove	(Other Hospital/Academic/Medical Center) RemeGen	Sponsor Sponsor	Academic Industry, all other pharma	China		Yantai	264006	disitamab vedotin	Tubulin inhibitor	erb-b2 receptor tyrosine kinase 2	Anticancer, other	Biological > Protein > Antibody > Antibody-drug conjugate; Small molecule > Synthetic small molecule						ERBB2; insulin	Diagnostic; Predictive; Predisposing; Prognostic	To observe and evaluate the effectiveness of RC48-ADC monotherapy in patients with HER2-expressive locally advanced or metastatic malignant solid tumors after at least first-line therapy failure	Overall response rate	Efficacy > Clinical Response/Remission	Primary indicator Objective response rate	Clinical benefit rate Overall response rate - duration Overall survival Progression-free survival Safety and Tolerability	Efficacy > Clinical Response/Remission Efficacy > Clinical Response/Remission Efficacy > Survival Efficacy > Survival Safety/Toxicity > Safety/Tolerability	Secondary objectives: (1) to further evaluate the efficacy of RC48-ADC monotherapy in patients with locally advanced or metastatic malignant solid tumors expressed in HER2 expression after at least first-line therapy failure by evaluating duration of remission (DOR), progression-free survival (PFS), overall survival (OS), and disease control rate (DCR); (2) To observe the tolerability and safety …	2022-06-01	Anticipated	12	Anticipated	2023-06-01	Anticipated	12.03	Anticipated	2024-06-01	Anticipated
420120	NCT05146973 ProstACT TARGET TrialTroveID-420120	A Single Arm, Phase II Trial of External Beam Radiation Therapy (EBRT) in Combination With 177Lu-DOTA-TLX591-CHO in Patients With Biochemically Recurrent Oligometastatic, Prostate Specific Membrane Antigen-Expressing Prostate Cancer	II	Completed	Oncology	Oncology: Prostate	First line; Stage IV	Prostatic Neoplasms	Trialtrove	Telix Pharmaceuticals	Sponsor	Industry, all other pharma	Australia		North Melbourne	VIC 3051	ATL-101, ATLAB Pharma	Glutamate carboxypeptidase inhibitor; Radioemitter, beta	folate hydrolase 1	Anticancer, immunological	Biological > Protein > Antibody > Antibody-drug conjugate; Biological > Protein > Antibody > Humanized monoclonal antibody	radiation therapy	Unidentified pharmacological activity		Miscellaneous	Small molecule > Synthetic small molecule	albumin; FOLH1	Diagnostic; Predictive; Predisposing; Prognostic	To evaluate the therapeutic efficacy of a radiolabelled PSMA-targeting antibody, 177Lu-TLX591, given in combination with external beam radiation therapy (EBRT) in patients with biochemically recurrent, oligometastatic, PSMA-expressing prostate cancer.	Progression-free survival PSA Level Recurrence	Efficacy > Survival Efficacy > PSA progression Efficacy > Clinical Response/Remission	Primary Outcome Measures : To determine Prostate Specific Antigen Progression Free Survival (PSA PFS) [ Time Frame: Through study completion, up to 2 years ] The time from enrolment to time of PSA increase greater than 25% The clinical objectives are delaying disease recurrence and thus deferring the commencement of androgen deprivation therapy (ADT) with the primary endpoint biological progressi…				2022-08-30	Actual							2023-07-30	Actual	2024-03-24	Actual
419195	CTR20212848 NCT05423977 TrialTroveID-419195 ZV0203-001CN	An Open-label, Multicenter, Phase I Dose-escalation Study to Assess the Safety, Pharmacokinetic (PK), Immunogenicity and Preliminary Anti-tumor Activity of ZV0203 in Patients with HER2-Positive Advanced Solid Tumors	I/II	Open	Oncology	Oncology: Breast; Oncology: Colorectal; Oncology: Esophageal; Oncology: Gastric; Oncology: Lung, Non-Small Cell; Oncology: Prostate; Oncology: Unspecified Solid Tumor	First line; Fourth line or greater; HER2 positive; Line of therapy N/A; Second line; Stage III; Stage IV	Breast Neoplasms; Carcinoma, Non-Small-Cell Lung; Colorectal Neoplasms; Esophageal Neoplasms; Neoplasms, Unknown Primary; Prostatic Neoplasms; Stomach Neoplasms	Trialtrove	Hangzhou Adcoris Biopharma Co. Zhejiang Hisun Pharmaceutical Co. Zhejiang Hisun Pharmaceutical Co./Hisun Pharmaceutical (Hangzhou) Co. Zova Biotherapeutics	Sponsor Collaborator Collaborator Collaborator	Industry, all other pharma Industry, all other pharma Industry, all other pharma Industry, all other pharma	China China China China		Hangzhou Taizhou Taizhou Fuyang	318000 318000 311400	ADC-2122	Protein kinase C stimulant; Tubulin inhibitor	epidermal growth factor receptor	Anticancer, immunological	Biological > Protein > Antibody > Antibody-drug conjugate; Biological > Protein > Antibody > Humanized monoclonal antibody; Small molecule > Synthetic small molecule						ERBB2	Diagnostic; Predictive; Predisposing; Prognostic	To evaluate the safety and tolerability of ZV0203 in subjects with advanced solid tumors expressing HER2 phase 1 dose-escalation - To assess the dose-limiting toxicity, safety, Pharmacokinetic (PK), immunogenicity and preliminary anti-tumor activity of ZV0203 in patients with HER2-Positive advanced solid tumors . Phase 2a study further characterized the safety and preliminary tumor response at do…	Adverse Events Cardiac Telemetry Dose-limiting toxicities Maximum tolerated dose Safety and Tolerability Serious Adverse Event Vital signs	Safety/Toxicity > Adverse Drug Reactions Safety/Toxicity > Cardiac Measures/Events Safety/Toxicity > Safety/Tolerability Safety/Toxicity > Safety/Tolerability Safety/Toxicity > Safety/Tolerability Safety/Toxicity > Serious Adverse Events Safety/Toxicity > Serious Adverse Events	Primary Objectives To assess the safety and tolerability of ZV0203 in subjects with HER2-expressing advanced solid tumors To determine the maximum tolerated dose (MTD) or Phase 2 recommended dose (RP2D) of ZV0203 Primary endpoint and evaluation time Index The occurrence of AE, serious adverse events, DLT and laboratory parameters, vital signs, electrocardiogram (ECG) results, and echocardiogram (…	Area under the curve score Clinical benefit rate Cmax Duration of overall response Immunogenicity (other timeframe) Immunogenicity Objective remission rate Overall response rate - duration Overall response rate Plasma concentration Progression-free survival Safety and Tolerability Tmax	Pharmacokinetics/Pharmacodynamics > PK/PD Efficacy > Clinical Response/Remission Pharmacokinetics/Pharmacodynamics > PK/PD Efficacy > Clinical Response/Duration Efficacy > Immunological Response Safety/Toxicity > Adverse Drug Reactions Efficacy > Clinical Response/Remission Efficacy > Clinical Response/Remission Efficacy > Clinical Response/Remission Pharmacokinetics/Pharmacodynamics > PK/PD Effi…	Secondary objectives: Evaluate the pharmacokinetic (PK) profiles of ZV0203, total antibodies and Duo-5 Evaluate the preliminary antitumor activity of ZV0203 Determine the immunogenicity of ZV0203 Exploratory Objectives: To investigate tumor HER2 status and clinical response to ZV0203 The relationship between. Secondary endpoints and evaluation time Index The PK assessment endpoint includes the se…	2021-12-17	Actual							2023-05-05	Anticipated	2026-07-07	Anticipated
411728	21555 NCI-2021-08857 NCT05011188 TrialTroveID-411728	A Phase lb/ll Study of FOR46 in Combination With Enzalutamide in Patients With Metastatic Castration Resistant Prostate Cancer	I/II	Closed	Oncology	Oncology: Prostate	First line; Fourth line or greater; Hormone refractory; Stage IV	Prostatic Neoplasms	Trialtrove	Fortis Therapeutics FibroGen	Sponsor Collaborator	Industry, all other pharma Industry, all other pharma	United States United States	CA CA	San Diego San Francisco	94158	FG-3246	Tubulin inhibitor	CD46 molecule	Anticancer, other	Biological > Protein > Antibody > Antibody-drug conjugate; Small molecule > Synthetic small molecule	pegfilgrastim enzalutamide	Granulocyte colony stimulating factor agonist Androgen receptor antagonist	colony stimulating factor 3 receptor androgen receptor	Radio/chemoprotective; Haematological; Cytokine Anticancer, hormonal	Biological > Protein; Biological > Protein > Recombinant protein > Recombinant growth factor; Reformulation > Conjugate > Pegylated Small molecule; Small molecule > Synthetic small molecule	androgen receptor; CD46; CYP3A4; GPT	Diagnostic; Predictive; Predisposing; Prognostic	To evaluate the FOR46 in combination with enzalutamide in patients with metastatic castration resistant prostate cancer (mCRPC) after prior progression on abiraterone	Common Terminology Criteria for Adverse Events Dose-limiting toxicities Maximum tolerated dose Overall response rate Response evaluation criteria in solid tumors Response rate Safety and Tolerability	Safety/Toxicity > Adverse Drug Reactions Safety/Toxicity > Safety/Tolerability Safety/Toxicity > Safety/Tolerability Efficacy > Clinical Response/Remission Efficacy > Clinical Response/Remission Efficacy > Clinical Response/Remission Safety/Toxicity > Safety/Tolerability	Primary Outcome Measures : Maximally tolerated dose (MTD) (Phase 1b) [ Time Frame: Up to 3 weeks ] A minimum of 3 patients will be treated at each dose level. If < 33%of patients (i.e. 0 of 3 patients, or 1 of 6 patients) within a cohort have a dose-limiting toxicity (DLT in Cycle 1, then enrollment of the next cohort may commence upon approval of Data and Safety Monitoring Committee. At any dose…	Adverse Events Common Terminology Criteria for Adverse Events Duration of overall response Overall response rate - duration Overall response rate Overall survival Progression-free survival Response evaluation criteria in solid tumors Response rate Safety and Tolerability	Safety/Toxicity > Adverse Drug Reactions Safety/Toxicity > Adverse Drug Reactions Efficacy > Clinical Response/Duration Efficacy > Clinical Response/Remission Efficacy > Clinical Response/Remission Efficacy > Survival Efficacy > Survival Efficacy > Clinical Response/Remission Efficacy > Clinical Response/Remission Safety/Toxicity > Safety/Tolerability	SECONDARY OBJECTIVES: Phase 1b and Phase 2: I. To determine the PSA50 response rate. II. To determine the objective response rate by RECIST 1.1 criteria among patients with measurable soft tissue by RECIST 1.1 criteria at baseline. III. To determine the median duration of objective response. IIII. To determine the median time to prostate-specific antigen (PSA) progression by Prostate Cancer Clini…	2022-01-19	Actual	43.26	Actual	2025-08-27	Actual					2027-07-31	Anticipated	2025-12-01	Anticipated
411484	GS-US-467-5643 NCT05006794 TrialTroveID-411484	A Phase Ia/b Study to Evaluate the Safety, Tolerability, and Pharmacokinetics of GS-9716 as Monotherapy and in Combination With Anticancer Therapies in Subjects With Solid Malignancies	I	Closed	Oncology	Oncology: Bladder; Oncology: Breast; Oncology: Cervical; Oncology: Colorectal; Oncology: Endometrial; Oncology: Esophageal; Oncology: Gastric; Oncology: Head/Neck; Oncology: Liver; Oncology: Lung, Non-Small Cell; Oncology: Lung, Small Cell; Oncology: Neuroendocrine; Oncology: Ovarian; Oncology: Prostate; Oncology: Renal; Oncology: Soft Tissue Sarcoma; Oncology: Thyroid	(N/A); Adenocarcinoma; Follicular; HER2 negative; Hormone refractory; Large Cell; Locally advanced; Metastatic; PD-1 Refractory; PD-L1 Refractory; Pulmonary; Second line; Stage III; Stage IV; Triple receptor negative; Unresectable	Breast Neoplasms; Carcinoma, Endometrioid; Carcinoma, Hepatocellular; Carcinoma, Non-Small-Cell Lung; Carcinoma, Renal Cell; Carcinoma, Small Cell; Colorectal Neoplasms; Endometrial Neoplasms; Esophageal Cancer; Esophageal Neoplasms; Fibrosarcoma; Head and Neck Neoplasms; Kidney Neoplasms; Leiomyosarcoma; Liposarcoma; Liver Cancer; Liver Neoplasms; Neoplasms; Neuroendocrine Tumors; Ovarian Cancer…	Trialtrove	Gilead Sciences	Sponsor	Industry, Top 20 Pharma	United States	CA	Foster City	CA 94404	zamzetoclax	Mcl-1 antagonist	MCL1 apoptosis regulator, BCL2 family member	Anticancer, immunological	Small molecule > Synthetic small molecule	docetaxel gemcitabine hydrochloride sacituzumab govitecan	Tubulin inhibitor; Taxane; Tubulin polymerization inhibitor DNA synthesis inhibitor; Thymidylate synthase inhibitor; DNA repair enzyme inhibitor; Cell cycle inhibitor DNA topoisomerase I inhibitor	tubulin beta class I checkpoint kinase 1 DNA topoisomerase I; tumor associated calcium signal transducer 2	Anticancer, other Antiviral, other; Anticancer, antimetabolite Anticancer, immunological	Small molecule; Small molecule > Semisynthetic small molecule Small molecule; Small molecule > Synthetic small molecule; Unidentified Biological > Protein > Antibody > Antibody-drug conjugate; Biological > Protein > Antibody > Humanized monoclonal antibody; Small molecule > Synthetic small molecule	ERBB2	Diagnostic; Predictive; Predisposing; Prognostic	To Evaluate the Safety, Tolerability, and Pharmacokinetics of GS-9716 as Monotherapy and in Combination With Anticancer Therapies in Adults With Solid Malignancies	Adverse Events Common Terminology Criteria for Adverse Events Dose-limiting toxicities Maximum tolerated dose Safety and Tolerability	Safety/Toxicity > Adverse Drug Reactions Safety/Toxicity > Adverse Drug Reactions Safety/Toxicity > Safety/Tolerability Safety/Toxicity > Safety/Tolerability Safety/Toxicity > Safety/Tolerability	Primary Outcome Measures : Percentage of Patients Experiencing Dose-Limiting Toxicities (DLTs) [ Time Frame: First dose date up to 28 days ] Percentage of Patients Experiencing Adverse Events (AEs) According to National Cancer Institute (NCI) Common Terminology Criteria for AEs (CTCAE), Version 5.0 [ Time Frame: First dose date up to last dose date (Maximum: 105 weeks) plus 30 days ] Primary obje…	Clinical benefit rate Cmax Complete response Duration of overall response Overall response rate - duration Overall response rate Partial response Progression-free survival Progressive disease rate Response evaluation criteria in solid tumors Stable Disease Time to response Tmax	Efficacy > Clinical Response/Remission Pharmacokinetics/Pharmacodynamics > PK/PD Efficacy > Clinical Response/Remission Efficacy > Clinical Response/Duration Efficacy > Clinical Response/Remission Efficacy > Clinical Response/Remission Efficacy > Clinical Response/Remission Efficacy > Survival Efficacy > Clinical Response/Progression Efficacy > Clinical Response/Remission Efficacy > Clinical Resp…	Secondary Outcome Measures : Maximum Observed Concentration (Cmax) for Zamzetoclax [Time Frame: Approximately 105 Weeks] Time to Maximum Observed Concentration (Tmax) for Zamzetoclax [Time Frame: Approximately 105 Weeks] Area Under the Concentration Versus Time Curve From Time 0 to 24 Hours (AUC0-24) for Zamzetoclax [Time Frame: Approximately 105 Weeks] Parts B and C: Objective Response Rate (ORR…	2021-09-15	Actual	45.23	Actual	2025-06-22	Actual	44.31	Anticipated	2029-03-01	Anticipated	2029-03-01	Anticipated
409453	2000030807 ADCT-901-101 EUCT number: 2022-500115-39-00 EudraCT Number: 2021-002292-19 IRAS ID: 1005842 NCI-2021-10797 NCT04972981 STUDY00003152 TrialTroveID-409453	A Phase I, Open-Label, Dose-Escalation and Dose-Expansion Study to Evaluate the Safety, Tolerability, Pharmacokinetics, and Antitumor Activity of ADCT-901 as Monotherapy in Patients With Selected Advanced Solid Tumors	I	Completed	Oncology	Oncology: Bile Duct (Cholangiocarcinoma); Oncology: Breast; Oncology: Fallopian Tube; Oncology: Neuroendocrine; Oncology: Ovarian; Oncology: Prostate; Oncology: Renal; Oncology: Unspecified Solid Tumor	HER2 negative; Other; Second line; Stage III; Stage IV; Triple receptor negative	Bile Duct Neoplasms; Breast Neoplasms; Carcinoma, Renal Cell; Cholangiocarcinoma; Fallopian Tube Neoplasms; Kidney Neoplasms; Neoplasms; Neoplasms, Unknown Primary; Neuroendocrine Tumors; Ovarian Cancer; Ovarian Neoplasms; Prostatic Neoplasms; Renal Cancer; Wilms Tumor	Trialtrove	ADC Therapeutics {Auven Therapeutics/ADC Therapeutics}	Sponsor	Industry, all other pharma	Virgin Islands [US]		Saint Thomas	00802	ADCT-901	DNA inhibitor; Immuno-oncology therapy	kidney associated antigen 1	Anticancer, immunological	Biological > Protein > Antibody > Antibody-drug conjugate; Biological > Protein > Antibody > Monoclonal antibody, other; Small molecule > Synthetic small molecule						ERBB2	Diagnostic; Predictive; Predisposing; Prognostic	To identify the recommended dose and schedule for expansion and to characterize safety and tolerability of ADCT-901 in patients (pts) with selected advanced solid tumors that generally express KAAG1.	Adverse Events Cardiac Telemetry Dose-limiting toxicities Maximum tolerated dose Safety and Tolerability Serious Adverse Event Vital signs	Safety/Toxicity > Adverse Drug Reactions Safety/Toxicity > Cardiac Measures/Events Safety/Toxicity > Safety/Tolerability Safety/Toxicity > Safety/Tolerability Safety/Toxicity > Safety/Tolerability Safety/Toxicity > Serious Adverse Events Safety/Toxicity > Serious Adverse Events	The primary objectives of this study are to identify the recommended dose for expansion (RDE) (and recommended schedule) and/or maximum tolerated dose (MTD), and to characterize the safety and the tolerability of ADCT-901. Primary Outcome Measures : Safety and Tolerability as Assessed by Number of Participants with Adverse Events (AEs) [ Time Frame: Up to approximately 2.5 years ] Adverse events …	Accumulation index Apoptotic index Area under the curve score Cmax Duration of overall response Elimination half-life Immunogenicity (other timeframe) Immunogenicity Overall response rate - duration Overall response rate Overall survival Progression-free survival Safety and Tolerability Tmax Volume of distribution	Pharmacokinetics/Pharmacodynamics > PK/PD Efficacy > Major Molecular Response Pharmacokinetics/Pharmacodynamics > PK/PD Pharmacokinetics/Pharmacodynamics > PK/PD Efficacy > Clinical Response/Duration Pharmacokinetics/Pharmacodynamics > PK/PD Efficacy > Immunological Response Safety/Toxicity > Adverse Drug Reactions Efficacy > Clinical Response/Remission Efficacy > Clinical Response/Remission Effi…	Secondary Outcome Measures : Overall Response Rate (ORR) [ Time Frame: Up to approximately 2.5 years ] Duration of Response (DOR) [ Time Frame: Up to approximately 2.5 years ] Progression-Free Survival (PFS) [ Time Frame: Up to approximately 2.5 years ] Overall Survival (OS) [ Time Frame: Up to approximately 2.5 years ] Maximum Concentration (Cmax) of ADCT-901 Total Antibody, Pyrrolobenzodiazepin…	2021-09-09	Actual							2024-09-13	Actual	2025-04-05	Anticipated
406683	CBP-1018-101 CTR20212655 NCT04928612 TrialTroveID-406683	An Open-Label, Non-randomized, Multi-center Phase I Study Evaluating the Safety, Tolerability, Pharmacokinetics and Preliminary Efficacy of Bi-Ligand-Drug Conjugate CBP-1018 in Patients With Advanced Solid Tumors	I	Open	Oncology	Oncology: Bladder; Oncology: Lung, Non-Small Cell; Oncology: Prostate; Oncology: Renal; Oncology: Unspecified Solid Tumor	Fourth line or greater; Hormone refractory; Second line; Squamous Cell; Stage III; Stage IV; Third line	Carcinoma, Non-Small-Cell Lung; Carcinoma, Renal Cell; Kidney Neoplasms; Neoplasms; Neoplasms, Unknown Primary; Prostatic Neoplasms; Renal Cancer; Urethral Neoplasms; Urinary Bladder Neoplasms; Wilms Tumor	Trialtrove	Coherent Biopharma	Sponsor	Industry, all other pharma	China				CBP-1018	Tubulin inhibitor; Prostate-specific membrane antigen inhibitor	folate hydrolase 1; folate receptor alpha	Anticancer, immunological	Biological > Protein > Antibody > Antibody-drug conjugate; Biological > Protein > Antibody > Bispecific antibody; Biological > Protein > Antibody > Monoclonal antibody, other; Small molecule > Synthetic small molecule						androgen receptor; CYP3A4; GGT1; GPT; PARP1	Diagnostic; Predictive; Predisposing; Prognostic	This study will be conducted in 2 parts: Part A (Dose Escalation) and Part B (Dose Expansion) 1. To evaluate the safety and tolerability of CBP-1018 in patients with advanced malignant solid tumors; 2. Phase Ia: determine the maximum tolerated dose (MTD) and II of CBP-1018 in patients with advanced malignant solid tumors Phase recommended dose (RP2D); 3. Phase Ib: To evaluate the objective respon…	Adverse Events Cardiac Telemetry Common Terminology Criteria for Adverse Events Dose-limiting toxicities Maximum tolerated dose Overall response rate Response evaluation criteria in solid tumors Response rate Safety and Tolerability Serious Adverse Event Treatment Emergent Adverse Events Vital signs	Safety/Toxicity > Adverse Drug Reactions Safety/Toxicity > Cardiac Measures/Events Safety/Toxicity > Adverse Drug Reactions Safety/Toxicity > Safety/Tolerability Safety/Toxicity > Safety/Tolerability Efficacy > Clinical Response/Remission Efficacy > Clinical Response/Remission Efficacy > Clinical Response/Remission Safety/Toxicity > Safety/Tolerability Safety/Toxicity > Serious Adverse Events Saf…	Primary Outcome Measures : Incidence and severity of Adverse Events (AEs) in Part A [ Time Frame: 12 months ] Incidence of dose limiting toxicity (DLTs), treatment-emergent adverse events (TEAE), treatment-related adverse events, serious adverse events (SAEs) and clinically significant changes in vital signs, physical examinations, electrocardiogram (ECGs), and clinical laboratory tests per the N…	Area under the curve score Clinical benefit rate Cmax Duration of overall response Elimination half-life Immunogenicity (other timeframe) Immunogenicity Neutralizing antibody response Overall response rate - duration Overall response rate Overall survival Progression-free survival Response evaluation criteria in solid tumors Response rate Tmax	Pharmacokinetics/Pharmacodynamics > PK/PD Efficacy > Clinical Response/Remission Pharmacokinetics/Pharmacodynamics > PK/PD Efficacy > Clinical Response/Duration Pharmacokinetics/Pharmacodynamics > PK/PD Efficacy > Immunological Response Safety/Toxicity > Adverse Drug Reactions Efficacy > Immunological Response Efficacy > Clinical Response/Remission Efficacy > Clinical Response/Remission Efficacy …	Secondary Outcome Measures : Maximum serum concentration (Cmax) [ Time Frame: 12 months ] Maximum serum concentration (Cmax) of CBP-1018 will be investigated. Time to maximum serum concentration (Tmax) of CBP-1018 [ Time Frame: 12 months ] Tmax of CBP-1018 will be investigated. Elimination half-life (T1/2) of CBP-1018 [ Time Frame: 12 months ] T1/2 of CBP-1018 will be investigated. AUC0-t of CBP-…	2021-11-04	Actual							2024-10-01	Anticipated	2024-12-01	Anticipated
404527	CTR20212074 ESG401-101 NCT04892342 TrialTroveID-404527	An Open-Label, Multiple Dose, Dose Escalation and Cohort Expansion Phase I/II Study to Investigate the Safety, Tolerability, Pharmacokinetics and Antitumor Activities of ESG401 in Subjects With Locally Advanced/Metastatic Solid Tumors	I/II	Completed	Oncology	Oncology: Bladder; Oncology: Breast; Oncology: Cervical; Oncology: CNS, Glioblastoma; Oncology: Colorectal; Oncology: Endometrial; Oncology: Esophageal; Oncology: Gastric; Oncology: Head/Neck; Oncology: Liver; Oncology: Lung, Non-Small Cell; Oncology: Lung, Small Cell; Oncology: Neuroendocrine; Oncology: Ovarian; Oncology: Pancreas; Oncology: Prostate; Oncology: Renal	(N/A); Estrogen receptor positive; First line; Fourth line or greater; HER2 negative; HER2 positive; Progesterone receptor positive; Pulmonary; Second line; Squamous Cell; Stage III; Stage IV; Third line; Triple receptor negative	Breast Neoplasms; Carcinoma, Endometrioid; Carcinoma, Hepatocellular; Carcinoma, Non-Small-Cell Lung; Carcinoma, Renal Cell; Carcinoma, Small Cell; Colorectal Neoplasms; Endometrial Neoplasms; Esophageal Cancer; Esophageal Neoplasms; Glioblastoma; Head and Neck Neoplasms; Kidney Neoplasms; Liver Cancer; Liver Neoplasms; Lung Neoplasms; Neoplasms; Neuroendocrine Tumors; Ovarian Cancer; Ovarian Neo…	Trialtrove	Shanghai Escugen Biotechnology Co.	Sponsor	Industry, all other pharma	China		Shanghai		ESG-401	DNA topoisomerase I inhibitor	DNA topoisomerase I; tumor associated calcium signal transducer 2	Anticancer, other	Biological > Protein > Antibody > Antibody-drug conjugate; Small molecule > Synthetic small molecule						CDK4; EGFR; ERBB2; PARP1	Diagnostic; Predictive; Predisposing; Prognostic	To investigate the safety, tolerability, pharmacokinetics and antitumor activities of ESG401 in subjects with locally advanced/metastatic solid tumors. To report presents updated results from the first-line mTNBC cohort of the Phase Ib trial and results from patients with brain metastases. To evaluate the safety, tolerability, pharmacokinetic characteristics and preliminary efficacy of ESG401 in …	Adverse Events Common Terminology Criteria for Adverse Events Complete response Overall response rate Partial response Safety and Tolerability Serious Adverse Event Treatment Emergent Adverse Events	Safety/Toxicity > Adverse Drug Reactions Safety/Toxicity > Adverse Drug Reactions Efficacy > Clinical Response/Remission Efficacy > Clinical Response/Remission Efficacy > Clinical Response/Remission Safety/Toxicity > Safety/Tolerability Safety/Toxicity > Serious Adverse Events Safety/Toxicity > Adverse Drug Reactions	The primary objective in Phase I is to evaluate the safety and tolerability of ESG401 as a single agent administered in 21-day treatment cycles in previously treated participants with advanced epithelial cancer. In Phase II, the primary objective is to evaluate the safety and efficacy of ESG401 administered in 21-day treatment cycles at a dose selected in Phase I. Primary Outcome Measures : Perce…	Clinical benefit rate Cmax Complete response Duration of overall response Overall response rate - duration Overall response rate Overall survival Partial response Progression-free survival Progressive disease rate Response evaluation criteria in solid tumors Safety and Tolerability	Efficacy > Clinical Response/Remission Pharmacokinetics/Pharmacodynamics > PK/PD Efficacy > Clinical Response/Remission Efficacy > Clinical Response/Duration Efficacy > Clinical Response/Remission Efficacy > Clinical Response/Remission Efficacy > Survival Efficacy > Clinical Response/Remission Efficacy > Survival Efficacy > Clinical Response/Progression Efficacy > Clinical Response/Remission Safe…	Secondary Outcome Measures : Cmax [ Time Frame: Up to 49 months ] Maximum observed plasma concentration AUC0-inf [ Time Frame: Up to 49 months ] Area under the serum concentration time curve from time 0 extrapolated to infinity Objective Response Rate by Local Assessment [ Time Frame: Up to 49 months ] ORR is defined as the rate an overall best response of either complete response (CR) or partial…	2021-09-09	Actual	38.3	Actual	2024-11-17	Actual					2025-06-30	Actual	2024-12-27	Actual
400649	000144-C 10000144 NCT04826341 TrialTroveID-400649	A Phase I/II Study of Sacituzumab Govitecan Plus Berzosertib in Small Cell Lung Cancer, Extra-Pulmonary Small Cell Neuroendocrine and Homologous Recombination-Deficient Cancers Resistant to PARP Inhibitors	I/II	Open	Oncology	Oncology: Lung, Small Cell; Oncology: Neuroendocrine; Oncology: Prostate; Oncology: Unspecified Solid Tumor	BRCA; Other; Pulmonary; Second line; Stage III; Stage IV	Carcinoma, Small Cell; Neoplasms, Unknown Primary; Neuroendocrine Tumors; Prostatic Neoplasms; Small Cell Lung Carcinoma	Trialtrove	National Institutes of Health/National Cancer Institute	Sponsor	Government					sacituzumab govitecan berzosertib	DNA topoisomerase I inhibitor Ataxia telangiectasia Rad3 inhibitor	DNA topoisomerase I; tumor associated calcium signal transducer 2 ATR serine/threonine kinase	Anticancer, immunological Anticancer, other	Biological > Protein > Antibody > Antibody-drug conjugate; Biological > Protein > Antibody > Humanized monoclonal antibody; Small molecule > Synthetic small molecule Small molecule > Synthetic small molecule; Unidentified						ATM; BARD1; BRCA1; BRCA2; BRIP1; CD4; CDK12; CHEK1; CHEK2; CYP3A4; EGFR; FANCL; NHLRC1; PALB2; PARP1; PPP2R2A; RAD51B; RAD51C; RAD51D; RAD54L; UGT1A1	Diagnostic; Early Detection; Predictive; Predisposing; Prognostic; Risk Assesment	To evaluate sacituzumab govitecan plus berzosertib in small cell lung cancer and homologous recombination-deficient cancers resistant to PARP Inhibitors	Maximum tolerated dose Overall response rate	Safety/Toxicity > Safety/Tolerability Efficacy > Clinical Response/Remission	Primary Outcome Measures : Phase II: ORR [ Time Frame: Disease progression ] In phase II, in each cohort, the fraction of participants who experience a PR or CR will be reported along with a 95% confidence interval. Phase I: MTD [ Time Frame: Phase I ] In phase I, the toxicities identified at each dose level will be reported, by dose level, type, and grade. Primary objectives: Phase I: To identif…	Adverse Events Common Terminology Criteria for Adverse Events Duration of overall response Overall survival Progression-free survival Safety and Tolerability	Safety/Toxicity > Adverse Drug Reactions Safety/Toxicity > Adverse Drug Reactions Efficacy > Clinical Response/Duration Efficacy > Survival Efficacy > Survival Safety/Toxicity > Safety/Tolerability	Secondary Outcome Measures : Progression free survival (PFS) [ Time Frame: Disease progression ] Progression free survival (PFS) will be calculated from on-study date until date of progression or death without progression, using the Kaplan-Meier method accompanied by determination of the median and its 95% confidence interval. Overall survival (OS) [ Time Frame: Death ] Overall survival (OS) will…	2021-09-20	Actual							2026-03-01	Anticipated	2027-03-01	Anticipated
398542	177Lu-TLX591-CHO-001 NCT04786847 ProstACT - Select ProstACT SELECT ProstACTSelect TrialTroveID-398542	A Phase I Safety, Tolerability, Biodistribution, Dosimetry and Efficacy Study of 177Lu-DOTA-TLX591 With Best Standard of Care in Patients With PSMA Expressing Metastatic Castration-resistant Prostate Cancer	I	Completed	Oncology	Oncology: Prostate	Hormone refractory; Second line; Stage IV	Prostatic Neoplasms	Trialtrove	Telix Pharmaceuticals	Sponsor	Industry, all other pharma	Australia		North Melbourne	VIC 3051	ATL-101, ATLAB Pharma	Glutamate carboxypeptidase inhibitor; Radioemitter, beta	folate hydrolase 1	Anticancer, immunological	Biological > Protein > Antibody > Antibody-drug conjugate; Biological > Protein > Antibody > Humanized monoclonal antibody	undisclosed - chemotherapy	Unidentified pharmacological activity		Anticancer, other	Small molecule > Synthetic small molecule	ATM; BRCA1; BRCA2; FOLH1; GPT; PARP1	Diagnostic; Early Detection; Predictive; Predisposing; Prognostic; Risk Assesment	To evaluate the safety, tolerability, biodistribution and dosimetry of 177Lu-DOTA-TLX591- administered to patients together with best SoC with metastatic castration-resistant prostate cancer (mCRPC) that expresses PSMA and has progressed despite prior treatment with a novel androgen axis drug (NAAD). To evaluate the safety, tolerability, biodistribution and dosimetry of TLX591 administered with b…	Common Terminology Criteria for Adverse Events Safety and Tolerability Treatment Emergent Adverse Events	Safety/Toxicity > Adverse Drug Reactions Safety/Toxicity > Safety/Tolerability Safety/Toxicity > Adverse Drug Reactions	Primary Outcome Measures : Number of Participants With Treatment-Related Adverse Events as Assessed by CTCAE v5.0 [ Time Frame: Day 1 to 5 years ] To monitor the safety and tolerability of molecularly targeted radiotherapy with 177Lu-DOTA-TLX591-, administered in two cycles in combination with best SoC in patients with PSMA-expressing metastatic castrate resistant prostate cancer. Treatment emerg…			Secondary Outcome Measures : Whole body and organ uptake of 177Lu-DOTA-TLX591- [ Time Frame: Day 1 to Day 15 ] Quantitate the absorbed radiation doses (expressed as Gy/MBq) of administered 177Lu-DOTA-TLX591-) to kidneys, liver, lungs, spleen, bone/red marrow and salivary glands below acceptable safe limits as defined by ARPANSA Compare the whole body and organ uptake of 177Lu-TLX591- and 68Ga-PSM…	2022-01-30	Actual							2023-09-30	Actual	2023-09-30	Actual
396940	ENCORE HCI137651 NCI-2021-09709 NCT04754191 TrialTroveID-396940	A Phase II Umbrella Protocol of Enfortumab Vedotin as Monotherapy and Combined With Other Agents in Patients With Metastatic Castration-Resistant Prostate Cancer	II	Open	Oncology	Oncology: Prostate	Fourth line or greater; Hormone refractory; Second line; Stage III; Stage IV; Third line	Prostatic Neoplasms	Trialtrove	University of Utah Astellas Pharma	Sponsor Collaborator	Academic Industry, all other pharma	Japan		Tokyo	103-8411	enfortumab vedotin	Tubulin inhibitor; Nectin-4 antagonist; Tubulin polymerization inhibitor	nectin cell adhesion molecule 4	Anticancer, immunological	Biological > Protein > Antibody > Antibody-drug conjugate; Biological > Protein > Antibody > Human monoclonal antibody; Small molecule > Synthetic small molecule	undisclosed - chemotherapy	Unidentified pharmacological activity		Anticancer, other	Small molecule > Synthetic small molecule	GPT	Predisposing; Prognostic	To assess the anti-tumor activity of enfortumab alone and in combination with other anti-cancer agents in subjects with metastatic castration-resistant prostate cancer.	Circulating Tumor Cells Overall response rate Response evaluation criteria in solid tumors Stable Disease	Efficacy > Clinical Response/Remission Efficacy > Clinical Response/Remission Efficacy > Clinical Response/Remission Efficacy > Clinical Response/Remission	Primary Outcome Measures : Proportion subjects achieving a protocol-defined response (as defined below): To assess the anti-tumor action of the study therapy in subjects with metastatic castrate-resistant prostate cancer, as represented by the proportion of subjects achieving one of the following outcomes: Objective response by Response Evaluation Criteria in Solid Tumors (RECIST) 1.1; Confirmed …	Overall survival Progression-free survival Safety and Tolerability	Efficacy > Survival Efficacy > Survival Safety/Toxicity > Safety/Tolerability	Secondary endpoints: safety, tolerability, progression-free survival (radiological, clinical and PSA), OS, duration of PSA50% response, CTC conversion rate from ≥5/7.5 ml at baseline to <5/7.5 ml, PSA% change from baseline to 12 weeks and maximum PSA% decline from week 12 until treatment discontinuation.	2022-02-03	Actual							2025-09-30	Anticipated	2027-09-30	Anticipated
391503	21-000518 APEX-01 ARX517 ARX517-2011 NCI-2021-03637 NCT04662580 TrialTroveID-391503	A Phase I, Multicenter, Open-Label, Dose-Escalation, and Dose-Expansion Study to Evaluate the Safety, Pharmacokinetics, and Anti-Tumor Activity of ARX517 as Monotherapy and in Combination With Androgen Receptor Pathway Inhibitors in Subjects With Metastatic Prostate Cancer	I	Open	Oncology	Oncology: Prostate	Fourth line or greater; Hormone refractory; Stage IV; Third line	Carcinoma, Non-Small-Cell Lung; Carcinoma, Small Cell; Neoplasms; Neoplasms, Unknown Primary; Ovarian Cancer; Ovarian Neoplasms; Pancreatic Cancer; Pancreatic Neoplasms; Prostatic Neoplasms; Small Cell Lung Carcinoma	Trialtrove	Johnson & Johnson/Ambrx Biopharma	Sponsor	Industry, Top 20 Pharma	United States	NJ	New Brunswick	NJ 08933	JNJ-8177	Microtubule inhibitor; Glutamate carboxypeptidase inhibitor; Tubulin polymerization inhibitor; Immuno-oncology therapy	folate hydrolase 1	Anticancer, immunological	Biological > Protein > Antibody > Antibody-drug conjugate; Biological > Protein > Antibody > Monoclonal antibody, other; Small molecule > Synthetic small molecule						androgen receptor; PCLAF	Diagnostic; Predictive; Predisposing; Prognostic	To assess the safety and tolerability of ARX517 in adult subjects with Metastatic Castration-Resistant Prostate Cancer (mCRPC). To evaluate the safety, pharmacokinetics, and preliminary anti-tumor activity of ARX517 in adults with prostate cancer or other solid tumors whose disease is resistant or refractory to standard therapies. The number of subjects in the dose-expansion will be based on the …	Adverse Events Common Terminology Criteria for Adverse Events Safety and Tolerability Serious Adverse Event	Safety/Toxicity > Adverse Drug Reactions Safety/Toxicity > Adverse Drug Reactions Safety/Toxicity > Safety/Tolerability Safety/Toxicity > Serious Adverse Events	Primary Outcome Measures : Assess incidence of adverse events Incidence and severity of adverse events or serious adverse events of ARX517 alone or in combination with ARPIs will be assessed to determine the safety and tolerability of the treatment using National Cancer Institute (NCI) Common Terminology Criteria for Adverse Events version 5 (CTCAE). [Time Frame: 1.5 Years]	Area under the curve score Brief Pain Inventory Cmax Functional Assessment of Cancer Therapy-Anemia Functional Assessment of Cancer Therapy-Prostate Overall survival Progression-free survival Quality of Life Tumor control rate	Pharmacokinetics/Pharmacodynamics > PK/PD Efficacy > Symptom Assessment (Patient Reported Outcomes) Pharmacokinetics/Pharmacodynamics > PK/PD Efficacy > Health-Related Quality Of Life (Patient Reported Outcomes) (Efficacy) Efficacy > Health-Related Quality Of Life (Patient Reported Outcomes) (Efficacy) Efficacy > Survival Efficacy > Survival HEOR > Health-Related Quality Of Life Efficacy > Clinic…	Secondary Outcome Measures : Area under the serum concentration-time curve (AUC) for ARX517 alone or in combination with ARPIs Pharmacokinetic parameter area under the serum concentration-time curve (AUC) will be analyzed through different analytes such as ADC, total antibody, and pAF-AS269 [Time Frame: 3 Year] Maximum serum concentration (Cmax) for ARX517 alone or in combination with ARPIs Pharm…	2021-07-27	Actual							2027-06-30	Anticipated	2028-12-29	Anticipated
390920	EUCT number: 2023-508267-69-00 EudraCT Number: 2021-006543-10 JEWEL-101 NCI-2021-11223 NCT04925284 TrialTroveID-390920 XB002-101	A Dose-Escalation and Expansion Study of the Safety and Pharmacokinetics of XB002 as Single-Agent and Combination Therapy in Subjects with Inoperable Locally Advanced or Metastatic Solid Tumors	I	Completed	Oncology	Oncology: Appendiceal; Oncology: Breast; Oncology: Cervical; Oncology: Endometrial; Oncology: Esophageal; Oncology: Fallopian Tube; Oncology: Head/Neck; Oncology: Lung, Non-Small Cell; Oncology: Ovarian; Oncology: Pancreas; Oncology: Primary Peritoneal; Oncology: Prostate; Oncology: Unspecified Solid Tumor	Estrogen receptor positive; Fourth line or greater; HER2 low; HER2 negative; High-grade; Platinum-resistant; Progesterone receptor positive; Second line; Serous; Squamous Cell; Stage III; Stage IV; Third line; Triple receptor negative	Appendiceal Neoplasms; Breast Neoplasms; Carcinoma, Non-Small-Cell Lung; Carcinoma, Renal Cell; Endometrial Neoplasms; Esophageal Cancer; Esophageal Neoplasms; Fallopian Tube Neoplasms; Head and Neck Neoplasms; Neoplasms, Unknown Primary; Ovarian Cancer; Ovarian Neoplasms; Pancreatic Cancer; Pancreatic Neoplasms; Peritoneal Neoplasms; Prostatic Neoplasms; Renal Cancer; Triple Negative Breast Neop…	Trialtrove	Exelixis	Sponsor	Industry, all other pharma	United States	CA	Alameda	94502	ICON-2	Tubulin inhibitor; T cell stimulant	coagulation factor III, tissue factor	Anticancer, other	Biological > Protein > Antibody > Antibody-drug conjugate; Small molecule > Synthetic small molecule	nivolumab bevacizumab	PD-1 antagonist; Immuno-oncology therapy; Immune checkpoint inhibitor Vascular endothelial growth factor receptor 1 antagonist; Vascular endothelial growth factor receptor antagonist; Angiogenesis inhibitor	programmed cell death 1 vascular endothelial growth factor A	Immunomodulator, anti-infective; Anticancer, immunological Anticancer, immunological; Neurological	Biological > Protein > Antibody > Human monoclonal antibody Biological > Protein > Antibody > Humanized monoclonal antibody; Biological > Protein > Antibody > Monoclonal antibody, other	EGFR; ERBB2; PGR	Diagnostic; Predictive; Predisposing; Prognostic	To evaluate the safety, tolerability, pharmacokinetics and preliminary antitumor activity dose escalation and expansion study of ICON-2. To evaluate the safety, tolerability, PK, pharmacodynamics, and clinical antitumor activity of XB002 administered IV q3w as a monotherapy alone and in combination with nivolumab or bevacizumab to subjects with advanced solid tumors. To evaluate the safety, toler…	Maximum tolerated dose Overall response rate Response evaluation criteria in solid tumors	Safety/Toxicity > Safety/Tolerability Efficacy > Clinical Response/Remission Efficacy > Clinical Response/Remission	Primary Outcome Measures : Dose-Escalation Stage: MTD/recommended dose for XB002 [ Time Frame: 18 months ] To determine the MTD and/or RD for further evaluation of IV administration of XB002 alone and in combination therapy in subjects with advanced malignancies Cohort-Expansion Stage: Objective Response Rate (ORR) [ Time Frame: 12 months ] To evaluate preliminary efficacy of XB002 when administe…	Adverse Events Cmax Duration of overall response Immunogenicity (other timeframe) Immunogenicity Overall response rate - duration Overall response rate Overall survival Progression-free survival Response evaluation criteria in solid tumors Safety and Tolerability Serious Adverse Event	Safety/Toxicity > Adverse Drug Reactions Pharmacokinetics/Pharmacodynamics > PK/PD Efficacy > Clinical Response/Duration Efficacy > Immunological Response Safety/Toxicity > Adverse Drug Reactions Efficacy > Clinical Response/Remission Efficacy > Clinical Response/Remission Efficacy > Survival Efficacy > Survival Efficacy > Clinical Response/Remission Safety/Toxicity > Safety/Tolerability Safety/T…	Secondary Outcome Measures : Safety of XB002: Adverse Events [ Time Frame: 30 months ] To evaluate the safety of XB002 through the evaluation of incidence and severity of nonserious adverse events (AEs) and serious adverse events (SAEs) Tolerability of XB002 as evaluated by the duration of exposure for the study [ Time Frame: 30 months ] To evaluate the tolerability of XB002 through the evaluatio…	2021-06-07	Actual	38.2	Actual	2024-08-12	Actual	6.9	Actual	2025-03-10	Actual	2025-03-10	Actual
390301	2020-0764 21-145 CTR20220423 D9720C00001 EUCT number: 2022-502856-29-00 EudraCT Number: 2020-002688-77 IRAS ID: 295239 jRCT2031210609 NCI-2020-13309 NCT04644068 PETRA TrialTroveID-390301	A Modular Phase I/IIa, Open-label, Multicentre Study to Assess the Safety, Tolerability, Pharmacokinetics, Pharmacodynamics and Preliminary Efficacy of Ascending Doses of AZD5305 as Monotherapy and in Combination With Anti-cancer Agents in Patients With Advanced Solid Malignancies	I/II	Closed	Oncology	Oncology: Bile Duct (Cholangiocarcinoma); Oncology: Bladder; Oncology: Breast; Oncology: Cervical; Oncology: Colorectal; Oncology: Endometrial; Oncology: Gastric; Oncology: Lung, Non-Small Cell; Oncology: Lung, Small Cell; Oncology: Neuroendocrine; Oncology: Ovarian; Oncology: Pancreas; Oncology: Prostate	BRCA; Fourth line or greater; HER2 negative; Hormone refractory; Platinum-resistant; Platinum-sensitive; Pulmonary; Second line; Stage III; Stage IV; Triple receptor negative	Bile Duct Neoplasms; Breast Neoplasms; Carcinoma, Endometrioid; Carcinoma, Non-Small-Cell Lung; Carcinoma, Small Cell; Cholangiocarcinoma; Colorectal Neoplasms; Endometrial Neoplasms; Lung Neoplasms; Neuroendocrine Tumors; Ovarian Cancer; Ovarian Neoplasms; Pancreatic Cancer; Pancreatic Neoplasms; Prostatic Neoplasms; Small Cell Lung Carcinoma; Stomach Carcinoma; Stomach Neoplasms; Urethral Neopl…	Trialtrove	AstraZeneca	Sponsor	Industry, Top 20 Pharma	United Kingdom		Cambridge	CB2 0AA	saruparib	Poly ADP ribose polymerase 1 inhibitor; Poly ADP ribose polymerase inhibitor	poly(ADP-ribose) polymerase 1	Anticancer, other	Small molecule; Small molecule > Synthetic small molecule	paclitaxel carboplatin (iv) trastuzumab deruxtecan datopotamab deruxtecan camizestrant	Beta tubulin inhibitor; Microtubule stimulant; Taxane; Tubulin polymerization inhibitor DNA inhibitor; DNA synthesis inhibitor ErbB-2 tyrosine kinase inhibitor; DNA topoisomerase I inhibitor DNA topoisomerase I inhibitor; Immuno-oncology therapy; TROP2 inhibitor Estrogen receptor antagonist; Selective estrogen receptor downregulator; Protein degrader	epidermal growth factor receptor; erb-b2 receptor tyrosine kinase 2; tubulin beta class I Not applicable DNA topoisomerase I; erb-b2 receptor tyrosine kinase 2 DNA topoisomerase I; tumor associated calcium signal transducer 2 estrogen receptor 1	Anticancer, other Anticancer, alkylating Anticancer, other Anticancer, other Anticancer, other	Biological > Protein > Antibody > Monoclonal antibody, other; Natural product > Plant; Small molecule Small molecule; Small molecule > Synthetic small molecule Biological > Protein > Antibody > Antibody-drug conjugate; Small molecule > Synthetic small molecule Biological > Protein > Antibody > Antibody-drug conjugate; Small molecule > Synthetic small molecule Small molecule > Synthetic small mole…	BRCA1; BRCA2; CYP3A4; ERBB2; MUC16; PALB2; PARP2; RAD51C; TACSTD2	Diagnostic; Early Detection; Predictive; Predisposing; Prognostic; Risk Assesment	To determine if experimental treatment with PARP inhibitor, AZD5305, alone, or in combination with anti-cancer agents is safe, tolerable, and has anti-cancer activity in patients with advanced solid tumors. This study is a Phase I/IIa modular, open-label, multi-center study of AZD5305 administered orally, either as monotherapy or in combination with other anti-cancer agents in patients with advan…	Adverse Events Cardiac Telemetry Dose-limiting toxicities Maximum tolerated dose Safety and Tolerability Serious Adverse Event Vital signs	Safety/Toxicity > Adverse Drug Reactions Safety/Toxicity > Cardiac Measures/Events Safety/Toxicity > Safety/Tolerability Safety/Toxicity > Safety/Tolerability Safety/Toxicity > Safety/Tolerability Safety/Toxicity > Serious Adverse Events Safety/Toxicity > Serious Adverse Events	Primary Outcome Measures : The number of subjects with adverse events/serious adverse events [ Time Frame: From time of Informed Consent to 28 + 7 days post last dose ( modules 1,2,3,5 and 6). 40+7 days post last dose for Module 4. ] Number of patients with adverse events and with serious adverse events including abnormal clinical observations, abnormal ECG parameters, abnormal laboratory assessm…	Area under the curve score Cancer Antigen 125 Circulating Tumor Cells Cmax Duration of overall response Overall response rate Partial response Plasma concentration Progression-free survival Progressive disease rate Response evaluation criteria in solid tumors Safety and Tolerability Time to response Tmax	Pharmacokinetics/Pharmacodynamics > PK/PD Efficacy > CA-125 Response Efficacy > Clinical Response/Remission Pharmacokinetics/Pharmacodynamics > PK/PD Efficacy > Clinical Response/Duration Efficacy > Clinical Response/Remission Efficacy > Clinical Response/Remission Pharmacokinetics/Pharmacodynamics > PK/PD Efficacy > Survival Efficacy > Clinical Response/Progression Efficacy > Clinical Response/R…	Secondary Outcome Measures : Best percentage change in target lesion Change in target lesion size from baseline, as defined by RECIST 1.1. [Time Frame: From Screening to confirmed progressive disease (approximately 1 year)] Objective Response Rate Best response until progression, as defined by RECIST 1.1. [Time Frame: From Screening to confirmed progressive disease (approximately 1 year)] Duratio…	2020-11-12	Actual	57.4	Actual	2025-08-24	Actual	21.24	Anticipated	2027-06-01	Anticipated	2027-06-01	Anticipated
389504	ML42439 MyTACTIC NCI-2021-05884 NCT04632992 TrialTroveID-389504	MyTACTIC: An Open-Label Phase II Study Evaluating Targeted Therapies in Patients Who Have Advanced Solid Tumors With Genomic Alterations or Protein Expression Patterns Predictive of Response	II	Completed	Oncology	Oncology: Bladder; Oncology: Breast; Oncology: Colorectal; Oncology: Endometrial; Oncology: Esophageal; Oncology: Head/Neck; Oncology: Lung, Non-Small Cell; Oncology: Neuroendocrine; Oncology: Ovarian; Oncology: Prostate; Oncology: Unspecified Solid Tumor	ALK; EGFR; First line; Fourth line or greater; HER2 negative; HER2 positive; Metastatic; MSI-H/dMMR; Second line; Stage III; Stage IV; Third line	Breast Neoplasms; Carcinoma, Non-Small-Cell Lung; Colorectal Neoplasms; Endometrial Neoplasms; Esophageal Neoplasms; Head and Neck Neoplasms; Neoplasms; Neoplasms, Unknown Primary; Neuroendocrine Tumors; Ovarian Neoplasms; Prostatic Neoplasms; Urethral Neoplasms; Urinary Bladder Neoplasms	Trialtrove	Roche/Genentech	Sponsor	Industry, Top 20 Pharma	Switzerland		Basel	CH-4070	trastuzumab emtansine tucatinib entrectinib ipatasertib alectinib hydrochloride pralsetinib tiragolumab inavolisib pertuzumab + trastuzumab, Roche atezolizumab (IV)	Microtubule inhibitor ErbB-2 antagonist Anaplastic lymphoma kinase inhibitor; ROS receptor tyrosine kinase inhibitor; TrkA tyrosine kinase inhibitor; TrkB tyrosine kinase inhibitor; TrkC tyrosine kinase inhibitor Protein kinase B inhibitor; Serine/threonine kinase inhibitor; Dehydrogenase inhibitor RET tyrosine kinase inhibitor; Anaplastic lymphoma kinase inhibitor RET tyrosine kinase inhibitor T…	erb-b2 receptor tyrosine kinase 2 erb-b2 receptor tyrosine kinase 2 ALK receptor tyrosine kinase; nerve growth factor receptor; neurotrophic receptor tyrosine kinase 1; neurotrophic receptor tyrosine kinase 2; neurotrophic receptor tyrosine kinase 3; ROS proto-oncogene 1, receptor tyrosine kinase AKT serine/threonine kinase 1 ALK receptor tyrosine kinase; ret proto-oncogene ret proto-oncogene T c…	Anticancer, immunological Anticancer, other Anticancer, other Anticancer, other Anticancer, other Anticancer, other Anticancer, immunological Anticancer, other Anticancer, immunological Anticancer, immunological	Biological > Protein > Antibody > Antibody-drug conjugate; Natural product > Plant Small molecule > Synthetic small molecule Small molecule; Small molecule > Synthetic small molecule Small molecule; Small molecule > Synthetic small molecule Small molecule > Synthetic small molecule Small molecule; Small molecule > Synthetic small molecule Biological > Protein > Antibody > Human monoclonal antibod…	capecitabine docetaxel paclitaxel	DNA synthesis inhibitor; Thymidylate synthase inhibitor; RNA synthesis inhibitor Tubulin inhibitor; Taxane; Tubulin polymerization inhibitor Beta tubulin inhibitor; Microtubule stimulant; Taxane; Tubulin polymerization inhibitor	thymidylate synthetase tubulin beta class I epidermal growth factor receptor; erb-b2 receptor tyrosine kinase 2; tubulin beta class I	Anticancer, antimetabolite Anticancer, other Anticancer, other	Small molecule; Small molecule > Synthetic small molecule Small molecule; Small molecule > Semisynthetic small molecule Biological > Protein > Antibody > Monoclonal antibody, other; Natural product > Plant; Small molecule	AKT1; AKT2; AKT3; ALK; EGFR; ERBB2; PTEN; TYK2	Companion Diagnosis; Diagnostic; Predictive; Predisposing; Prognostic	To evaluate the safety and efficacy of targeted therapies as single agents or in rational, specified combinations in participants with advanced unresectable or metastatic solid tumors determined to harbor specific biomarkers. To analyze the potent oral AKT inhibitor ipat in a pan-tumor population with AKT activating mutation and/or PTEN loss/loss of function from MyTACTIC. Progression-free surviv…	Complete response Overall response rate Response evaluation criteria in solid tumors	Efficacy > Clinical Response/Remission Efficacy > Clinical Response/Remission Efficacy > Clinical Response/Remission	Primary Outcome Measures : Percentage of Participants with Confirmed Overall Response, as Assessed by the Investigator According to RECIST v1.1 or According to RANO Criteria for Primary CNS Tumors [ Time Frame: Up to 3 years ] RANO = Response Assessment in Neuro-Oncology; RECIST v1.1 = Response Evaluation Criteria in Solid Tumors, Version 1.1 The primary objective is to evaluate confirmed objecti…	Adverse Events Clinical benefit rate Common Terminology Criteria for Adverse Events Complete response Duration of overall response Overall response rate - duration Overall survival Partial response Progression-free survival Progressive disease rate Response evaluation criteria in solid tumors Safety and Tolerability Stable Disease	Safety/Toxicity > Adverse Drug Reactions Efficacy > Clinical Response/Remission Safety/Toxicity > Adverse Drug Reactions Efficacy > Clinical Response/Remission Efficacy > Clinical Response/Duration Efficacy > Clinical Response/Remission Efficacy > Survival Efficacy > Clinical Response/Remission Efficacy > Survival Efficacy > Clinical Response/Progression Efficacy > Clinical Response/Remission Saf…	Secondary Outcome Measures : Progression-Free Survival, as Determined by the Investigator According to RECIST v1.1 or RANO Criteria [ Time Frame: Up to 3 years ] Duration of Response, as Determined by the Investigator According to RECIST v1.1 or RANO Criteria [ Time Frame: Up to 3 years ] Progression-Free Survival Rate at Every 3 Months, Defined as the Percentage of Participants who are Progressi…	2021-01-13	Actual	19.86	Actual	2022-09-09	Actual	14.83	Actual	2023-12-04	Actual	2024-02-27	Anticipated	2024-05-23	Actual
388717	CTR20202395 NCT04617314 RC108-C001 TrialTroveID-388717	A Phase I Study to Evaluate the Safety, Pharmacokinetics, and Effect of RC108-ADC For Injection in Subjects With c-Met Positive Advanced Malignant Solid Tumors	I	Closed	Oncology	Oncology: Bladder; Oncology: Breast; Oncology: Colorectal; Oncology: Esophageal; Oncology: Gastric; Oncology: Head/Neck; Oncology: Liver; Oncology: Lung, Non-Small Cell; Oncology: Melanoma; Oncology: Ovarian; Oncology: Prostate; Oncology: Renal; Oncology: Thyroid; Oncology: Unspecified Solid Tumor	Locally advanced; MET Amplification/Alteration; Metastatic; Second line; Squamous Cell; Stage III; Stage IV	Breast Neoplasms; Carcinoma, Non-Small-Cell Lung; Carcinoma, Renal Cell; Colorectal Neoplasms; Esophageal Cancer; Esophageal Neoplasms; Head and Neck Neoplasms; Kidney Neoplasms; Liver Neoplasms; Melanoma; Neoplasms; Neoplasms, Unknown Primary; Ovarian Cancer; Ovarian Neoplasms; Prostatic Neoplasms; Renal Cancer; Stomach Carcinoma; Stomach Neoplasms; Thyroid Neoplasms; Urethral Neoplasms; Urinary…	Trialtrove	RemeGen	Sponsor	Industry, all other pharma	China		Yantai	264006	RC-108	Tubulin inhibitor	MET proto-oncogene, receptor tyrosine kinase	Anticancer, immunological	Biological > Protein > Antibody > Antibody-drug conjugate; Small molecule > Synthetic small molecule						GPT	Predisposing; Prognostic	To evaluate the safety, pharmacokinetics, and effect of RC108-ADC for injeciton in subjects with c-Met positive advanced malignant solid tumors.	Adverse Events Dose-limiting toxicities Maximum tolerated dose Safety and Tolerability	Safety/Toxicity > Adverse Drug Reactions Safety/Toxicity > Safety/Tolerability Safety/Toxicity > Safety/Tolerability Safety/Toxicity > Safety/Tolerability	Primary Outcome Measures : Number of participants with adverse events [ Time Frame: From the day of ICF signment to 28 days after the day of the last treatment ] Adverse events was assessed by investigator(s) according to NCI-CTCAE v4.03 Maximum Tolerated dose of RC108 [ Time Frame: 21 days after first treatment. ] The dose level in which >= 2 out of 6 patients have dose-limiting toxicity (DLT). …	Area under the curve score Clinical benefit rate Cmax Complete response Duration of overall response Elimination half-life Immunogenicity (other timeframe) Immunogenicity Overall response rate - duration Overall response rate Partial response Plasma concentration Progression-free survival Response evaluation criteria in solid tumors Safety and Tolerability Time to progression Tmax	Pharmacokinetics/Pharmacodynamics > PK/PD Efficacy > Clinical Response/Remission Pharmacokinetics/Pharmacodynamics > PK/PD Efficacy > Clinical Response/Remission Efficacy > Clinical Response/Duration Pharmacokinetics/Pharmacodynamics > PK/PD Efficacy > Immunological Response Safety/Toxicity > Adverse Drug Reactions Efficacy > Clinical Response/Remission Efficacy > Clinical Response/Remission Effi…	Secondary Outcome Measures : Objective Response Rate (ORR) [ Time Frame: 24 months ] Objective Response Rate was defined as the percentage of participants with a complete response (CR) or partial response (PR) Progression Free Survival (PFS) [ Time Frame: 24 months ] Progression-free Survival (PFS) (median) was determined using the number of months measured from the initial date of treatment to t…	2021-03-10	Actual	46.65	Actual	2025-01-27	Actual	4.08	Anticipated	2025-05-31	Anticipated	2025-12-31	Anticipated
387321	0C-20-14 138000 20186 2020-0794 2020IS097 2021-00425 21-351 21DRA034 BO41932 CSET 3240 CT1317 CTR20210680 DOH-27-032023-8591 EUCT Number: 2023-507418-28-00 EudraCT Number: 2020-001847-16 HOFFMANN-BO41932-TAPISTRY MC# 20-26 NCI-2020-13279 NCT04589845 OCR38804 SNCTP000004623 STUDY02001034 TAPISTRY TAPISTRY MS TrialTroveID-387321 UMG001083	Tumor-Agnostic Precision Immunooncology and Somatic Targeting Rational for You (TAPISTRY) Phase II Platform Trial	II	Open	Oncology	Oncology: Bile Duct (Cholangiocarcinoma); Oncology: Breast; Oncology: Cervical; Oncology: Colorectal; Oncology: Endometrial; Oncology: Esophageal; Oncology: Gallbladder; Oncology: Gastric; Oncology: Head/Neck; Oncology: Liver; Oncology: Lung, Non-Small Cell; Oncology: Melanoma; Oncology: Neuroendocrine; Oncology: Ovarian; Oncology: Pancreas; Oncology: Prostate; Oncology: Renal; Oncology: Small In…	(N/A); ALK; BRAF; First line; Fourth line or greater; HER2 positive; Metastatic; PD-L1 Naive; Second line; Stage II; Stage III; Stage IV; Third line	Bile Duct Neoplasms; Breast Neoplasms; Carcinoma, Non-Small-Cell Lung; Carcinoma, Renal Cell; Cholangiocarcinoma; Colorectal Neoplasms; Endometrial Neoplasms; Esophageal Neoplasms; Gallbladder Neoplasms; Head and Neck Neoplasms; Intestinal Neoplasms; Kidney Neoplasms; Liver Neoplasms; Melanoma; Neoplasms, Unknown Primary; Neuroendocrine Tumors; Ovarian Neoplasms; Pancreatic Neoplasms; Prostatic N…	Trialtrove	Roche Repare Therapeutics	Sponsor Collaborator	Industry, Top 20 Pharma Industry, all other pharma	Switzerland Canada		Basel Montreal	CH-4070 H4S 2A1	trastuzumab emtansine idasanutlin entrectinib ipatasertib alectinib hydrochloride atezolizumab belvarafenib pralsetinib inavolisib camonsertib	Microtubule inhibitor MDM2 inhibitor Anaplastic lymphoma kinase inhibitor; ROS receptor tyrosine kinase inhibitor; TrkA tyrosine kinase inhibitor; TrkB tyrosine kinase inhibitor; TrkC tyrosine kinase inhibitor Protein kinase B inhibitor; Serine/threonine kinase inhibitor; Dehydrogenase inhibitor RET tyrosine kinase inhibitor; Anaplastic lymphoma kinase inhibitor PD-L1 antagonist; Immuno-oncology …	erb-b2 receptor tyrosine kinase 2 MDM2 proto-oncogene; tumor protein p53 ALK receptor tyrosine kinase; nerve growth factor receptor; neurotrophic receptor tyrosine kinase 1; neurotrophic receptor tyrosine kinase 2; neurotrophic receptor tyrosine kinase 3; ROS proto-oncogene 1, receptor tyrosine kinase AKT serine/threonine kinase 1 ALK receptor tyrosine kinase; ret proto-oncogene CD274 molecule; p…	Anticancer, immunological Anticancer, other Anticancer, other Anticancer, other Anticancer, other Anticancer, immunological Anticancer, other Anticancer, other Anticancer, other Anticancer, other	Biological > Protein > Antibody > Antibody-drug conjugate; Natural product > Plant Small molecule > Synthetic small molecule Small molecule; Small molecule > Synthetic small molecule Small molecule; Small molecule > Synthetic small molecule Small molecule > Synthetic small molecule Biological > Protein > Antibody > Human monoclonal antibody Small molecule; Small molecule > Synthetic small molecul…						ALK; BRAF; ERBB2	Companion Diagnosis; Diagnostic; Predictive; Predisposing; Prognostic	To evaluate the safety and efficacy of targeted therapies or immunotherapy as single agents or in rational, specified combinations in participants with unresectable, locally advanced or metastatic solid tumors determined to harbor specific oncogenic genomic alterations or who are tumor mutational burden (TMB)-high as identified by a validated next-generation sequencing (NGS) assay. Tumor assessme…	Overall response rate Response evaluation criteria in solid tumors	Efficacy > Clinical Response/Remission Efficacy > Clinical Response/Remission	Primary Outcome Measures : All Cohorts: Independent Review Committee (IRC)-assessed objective response rate (ORR) based on confirmed objective response (OR) per Response Evaluation Criteria in Solid Tumors, Version 1.1 (RECIST v1.1) [ Time Frame: Approximately up to 12 years ] Confirmed objective response indicates >/= 4 weeks after initial documentation of response Primary end point(s) Independe…	Adverse Events Appetite Circulating Tumor Cells Clinical benefit rate Cognitive function test Common Terminology Criteria for Adverse Events Duration of overall response EORTC Quality of Life Questionnaire Global health status Immune Response Immunogenicity (other timeframe) Immunogenicity Nausea Overall response rate - duration Overall response rate Overall survival Plasma concentration Progress…	Safety/Toxicity > Adverse Drug Reactions Efficacy > Symptom Assessment Efficacy > Clinical Response/Remission Efficacy > Clinical Response/Remission Efficacy > Patient Assessment Instruments (Efficacy) Safety/Toxicity > Adverse Drug Reactions Efficacy > Clinical Response/Duration Efficacy > Health-Related Quality Of Life (Patient Reported Outcomes) (Efficacy) HEOR > Health-Related Quality Of Life…	Secondary Outcome Measures : All Cohorts: IRC-assessed duration of response (DOR) per RECIST v1.1 [ Time Frame: Approximately up to 12 years ] All Cohorts: IRC-assessed clinical benefit rate (CBR) per RECIST v1.1 [ Time Frame: Approximately up to 12 years ] All Cohorts: IRC-assessed progression free survival (PFS) per RECIST v1.1 [ Time Frame: Approximately up to 12 years ] All Cohorts: Investiga…	2021-01-18	Actual							2032-09-25	Anticipated	2032-09-25	Anticipated
371575	EUCT Number: 2023-510527-29-00 EudraCT Number: 2019-004771-40 ML41742 NCT04341181 ProTarget TrialTroveID-371575	ProTarget - A Danish Nationwide Clinical Trial on Targeted Cancer Treatment Based on Genomic Profiling	II	Open	Oncology	Oncology: CNS, Glioblastoma; Oncology: Lymphoma, Non-Hodgkin's; Oncology: Multiple Myeloma; Oncology: Ovarian; Oncology: Prostate; Oncology: Unspecified Solid Tumor	(N/A); Aggressive; Indolent; Second line; Stage III; Stage IV	Glioblastoma; Lymphoma, Large-Cell, Anaplastic; Lymphoma, Non-Hodgkin; Multiple Myeloma; Neoplasms; Neoplasms, Unknown Primary; Ovarian Cancer; Ovarian Neoplasms; Prostatic Neoplasms	Trialtrove	(Other Cooperative Group) GlaxoSmithKline Pfizer Roche	Sponsor Collaborator Collaborator Collaborator	Cooperative Group Industry, Top 20 Pharma Industry, Top 20 Pharma Industry, Top 20 Pharma	United Kingdom United States Switzerland	NY	London New York Basel	WC1A 1DG NY 10001 CH-4070	erlotinib trastuzumab pertuzumab sunitinib axitinib trastuzumab emtansine crizotinib nivolumab vemurafenib vismodegib niraparib ipilimumab temsirolimus talazoparib alectinib hydrochloride atezolizumab avelumab lorlatinib	EGFR kinase inhibitor; Tyrosine kinase inhibitor (TKI) ErbB-2 antagonist ErbB-2 antagonist; ErbB-2 tyrosine kinase inhibitor Platelet-derived growth factor alpha receptor antagonist; Platelet-derived growth factor beta receptor antagonist; Vascular endothelial growth factor receptor 1 antagonist; Vascular endothelial growth factor receptor 2 antagonist; Vascular endothelial growth factor receptor…	epidermal growth factor receptor erb-b2 receptor tyrosine kinase 2; LDL receptor related protein 1 epidermal growth factor receptor; erb-b2 receptor tyrosine kinase 2 fms related tyrosine kinase 1; fms related tyrosine kinase 3; fms related tyrosine kinase 4; kinase insert domain receptor; KIT proto-oncogene, receptor tyrosine kinase; platelet derived growth factor receptor alpha; ret proto-oncog…	Anticancer, other Anticancer, immunological Anticancer, immunological Anticancer, other Anticancer, other Anticancer, immunological Anticancer, other Immunomodulator, anti-infective; Anticancer, immunological Anticancer, other; Cardiovascular Anticancer, other; Respiratory Anticancer, other Antiviral, anti-HIV; Anticancer, immunological Anticancer, antibiotic; Antiarthritic, immunological; Multip…	Small molecule; Small molecule > Synthetic small molecule Biological > Protein > Antibody > Humanized monoclonal antibody; Biological > Protein > Antibody > Monoclonal antibody, other Biological > Protein > Antibody > Humanized monoclonal antibody; Biological > Protein > Antibody > Monoclonal antibody, other Small molecule; Small molecule > Synthetic small molecule Small molecule > Synthetic smal…						SFTPC; UCN3	Prognostic	To investigate the safety and efficacy of commercially available cancer drugs that target specific changes in cancer cell DNA to treat patients with advanced cancer. To describe in different types of population the anti-tumor activity (efficacy) and toxicity (safety) of commercially available, targeted anti-cancer drugs used for treatment of patients with advanced disease with a genomic variant k…	Complete response Overall response rate Overall survival Partial response Progression-free survival Response evaluation criteria in solid tumors Response rate Safety and Tolerability Serious Adverse Event Stable Disease	Efficacy > Clinical Response/Remission Efficacy > Clinical Response/Remission Efficacy > Survival Efficacy > Clinical Response/Remission Efficacy > Survival Efficacy > Clinical Response/Remission Efficacy > Clinical Response/Remission Safety/Toxicity > Safety/Tolerability Safety/Toxicity > Serious Adverse Events Efficacy > Clinical Response/Remission	Primary Outcome Measures : Response rate [ Time Frame: 16 weeks ] Response according to RECIST Primary End Points: Objective tumor response (complete response - CR or partial response- PR) or stable disease (SD) at 16 weeks or later after treatment initiation and safety progression-free survival, overall survival, duration of treatment on study and treatment-related high grade and serious adverse…	Adverse Events Duration of overall response Overall response rate - duration Overall survival Progression-free survival	Safety/Toxicity > Adverse Drug Reactions Efficacy > Clinical Response/Duration Efficacy > Clinical Response/Remission Efficacy > Survival Efficacy > Survival	Secondary Objectives: To detect side effects in patients treated with commercially available targeted cancer drugs. Performing biomarker analyzes, including (but not limited to) whole-genome analysis (WGS) on a fresh tumor tissue sample (biopsy) at baseline and progression. To investigate mechanisms of resistance using recurrent / serial fresh tumor biopsies for WGS and so-called liquid biopsies,…	2020-08-24	Actual							2029-04-30	Anticipated	2030-04-30	Anticipated
354005	EudraCT Number: 2019-001946-17 IRAS ID 271255 NCI-2019-08451 NCT04032704 SGNLVA-005 TrialTroveID-354005	Open-Label Phase II Study of Ladiratuzumab Vedotin (LV) for Unresectable Locally Advanced or Metastatic Solid Tumors	II	Terminated	Oncology	Oncology: Esophageal; Oncology: Gastric; Oncology: Head/Neck; Oncology: Lung, Non-Small Cell; Oncology: Lung, Small Cell; Oncology: Melanoma; Oncology: Neuroendocrine; Oncology: Prostate	Adenocarcinoma; BRAF; Extensive; Fourth line or greater; HER2 positive; Hormone refractory; Large Cell; Metastatic; Pulmonary; Second line; Squamous Cell; Stage III; Stage IV; Third line	Adenocarcinoma; Carcinoma; Carcinoma, Non-Small-Cell Lung; Carcinoma, Small Cell; Carcinoma, Squamous Cell; Esophageal Cancer; Esophageal Neoplasms; Esophageal Squamous Cell Carcinoma; Head and Neck Neoplasms; Lung Neoplasms; Melanoma; Neuroendocrine Tumors; Prostatic Neoplasms; Small Cell Lung Carcinoma; Squamous Cell Carcinoma of Head and Neck; Stomach Carcinoma; Stomach Neoplasms	Trialtrove	Pfizer/Seagen {Seattle Genetics} Merck & Co.	Sponsor Collaborator	Industry, Top 20 Pharma Industry, Top 20 Pharma	United States United States	NY NJ	New York Rahway	NY 10001 07065	ladiratuzumab vedotin	Tubulin inhibitor; Tubulin polymerization inhibitor; Ion transporter inhibitor	solute carrier family 39 member 6	Anticancer, immunological	Biological > Protein > Antibody > Antibody-drug conjugate; Biological > Protein > Antibody > Humanized monoclonal antibody; Biological > Protein > Antibody > Monoclonal antibody, other; Small molecule > Semisynthetic small molecule	pembrolizumab	PD-1 antagonist; Immuno-oncology therapy; Immune checkpoint inhibitor	programmed cell death 1	Anticancer, immunological	Biological > Protein > Antibody > Humanized monoclonal antibody	ALK; androgen receptor; BRAF; BRCA1; EGFR; ERBB2; ROS1	Companion Diagnosis; Diagnostic; Early Detection; Predictive; Predisposing; Prognostic; Risk Assesment	To find out whether it is an effective treatment for different types of solid tumors and what side effects (unwanted effects) may occur. To assess the antitumor activity, safety, and tolerability of LV alone and with pembrolizumab, for the treatment of solid tumors. To evaluate LV in previously treated pts with advanced upper aerodigestive tract malignancies. To evaluate the efficacy of LV in oth…	Complete response Overall response rate Partial response PSA Level Response evaluation criteria in solid tumors Response rate	Efficacy > Clinical Response/Remission Efficacy > Clinical Response/Remission Efficacy > Clinical Response/Remission Efficacy > PSA progression Efficacy > Clinical Response/Remission Efficacy > Clinical Response/Remission	Primary Outcome Measures : Confirmed objective response rate (ORR) as determined by investigator according to Response Evaluation Criteria in Solid Tumors version 1.1 (RECIST v1.1) [ Time Frame: Up to approximately 1 year ] Confirmed ORR is defined as the proportion of participants who achieve a confirmed complete response (CR) or partial response (PR) according to RECIST v1.1 as assessed by the …	Adverse Events Area under the curve score Clinical benefit rate Cmax Duration of overall response Immunogenicity (other timeframe) Immunogenicity Overall response rate - duration Overall response rate Overall survival Progression-free survival Progressive disease rate PSA Level Response evaluation criteria in solid tumors Safety and Tolerability Stable Disease	Safety/Toxicity > Adverse Drug Reactions Pharmacokinetics/Pharmacodynamics > PK/PD Efficacy > Clinical Response/Remission Pharmacokinetics/Pharmacodynamics > PK/PD Efficacy > Clinical Response/Duration Efficacy > Immunological Response Safety/Toxicity > Adverse Drug Reactions Efficacy > Clinical Response/Remission Efficacy > Clinical Response/Remission Efficacy > Survival Efficacy > Survival Effi…	Secondary Outcome Measures : Number of participants with adverse events (AEs) [ Time Frame: Up to approximately 1 year ] An AE is any untoward medical occurrence in a clinical investigational participant administered a medicinal product and which does not necessarily have a causal relationship with this treatment. Disease control rate (DCR) as determined by investigator according to RECIST v1.1 […	2019-10-09	Actual							2023-07-28	Actual	2023-11-28	Actual	2024-12-07	Actual
348056	EPOC1806 HERALD HERALD TR study HERALD/EPOC1806 JapicCTI-194707 JapicCTI-194758 jRCT1080224684 jRCT2080224635 TrialTroveID-348056	A Basket Trial of DS-8201a, A Novel HER2-targeted Antibody-drug Conjugate, For HER2 Amplified Solid Tumors Identified by ctDNA Analysis	II	Completed	Oncology	Oncology: Bile Duct (Cholangiocarcinoma); Oncology: Bladder; Oncology: Breast; Oncology: Cervical; Oncology: Colorectal; Oncology: Endometrial; Oncology: Esophageal; Oncology: Gastric; Oncology: Head/Neck; Oncology: Liver; Oncology: Lung, Non-Small Cell; Oncology: Melanoma; Oncology: Osteosarcoma; Oncology: Ovarian; Oncology: Pancreas; Oncology: Prostate; Oncology: Renal; Oncology: Small Intestin…	Fourth line or greater; HER2 negative; HER2 positive; KRAS; Second line; Stage III; Stage IV; Third line	Bile Duct Neoplasms; Breast Neoplasms; Carcinoma, Endometrioid; Carcinoma, Hepatocellular; Carcinoma, Non-Small-Cell Lung; Carcinoma, Renal Cell; Cholangiocarcinoma; Colorectal Neoplasms; Endometrial Neoplasms; Esophageal Cancer; Esophageal Neoplasms; Ewing Sarcoma; Fibrosarcoma; Head and Neck Neoplasms; Intestinal Neoplasms; Kidney Neoplasms; Leiomyosarcoma; Liposarcoma; Liver Cancer; Liver Neop…	Trialtrove	(Other government agency) Daiichi Sankyo National Cancer Center Japan/National Cancer Center Hospital East {National Cancer Center Hospital - Tokyo, Japan}	Sponsor Sponsor Sponsor	Government Industry, all other pharma Academic	Japan		Chuo-ku	103-8426	trastuzumab deruxtecan	ErbB-2 tyrosine kinase inhibitor; DNA topoisomerase I inhibitor	DNA topoisomerase I; erb-b2 receptor tyrosine kinase 2	Anticancer, other	Biological > Protein > Antibody > Antibody-drug conjugate; Small molecule > Synthetic small molecule						ERBB2; KRAS; PIK3CA	Companion Diagnosis; Diagnostic; Predictive; Predisposing; Prognostic	To evaluate the efficacy and safety of DS-8201a in patients with solid malignancies with HER2 amplified in circulating tumor DNA who are refractory to or intolerant to standard chemotherapy Furthermore, tumor tissue, ctDNA and circulating tumor cells are serially collected and analyzed to investigate the predictive biomarkers and resistance mechanisms. To evaluate the efficacy and safety of ENHER…	Circulating Tumor Cells Overall response rate	Efficacy > Clinical Response/Remission Efficacy > Clinical Response/Remission	Primary outcome: Efficacy Objective response rate(ORR) assessed by investigators Primary Outcomes: exploratory Analysis of cancer-related genetic abnormalities Analysis of Protein expression Analysis of mRNA and cfRNA expression Analysis of circulating tumor cells	Clinical benefit rate Duration of overall response Overall response rate Overall survival Progression-free survival Safety and Tolerability Time to treatment failure	Efficacy > Clinical Response/Remission Efficacy > Clinical Response/Duration Efficacy > Clinical Response/Remission Efficacy > Survival Efficacy > Survival Safety/Toxicity > Safety/Tolerability Efficacy > Clinical Failure (Efficacy)	Secondary outcome: Safety, efficacy Progression-free survival: PFS Duration of response: DoR Time to treatment failure: TTF Disease control rate: DCR Overall survival: OS ORR by central assessment Changes of sum of tumor diameter AE	2019-12-05	Actual	23.6	Actual	2021-11-22	Actual	7.79	Actual	2022-07-17	Actual			2023-05-25	Actual
347503	835120 HARPOON-HPN328-4001 HPN328-4001 MK-6070-001 NCI-2020-09968 NCT04471727 TrialTroveID-347503	A Phase I/II Open-label, Multicenter, Dose Escalation and Dose Expansion Study of the Safety, Tolerability, and Pharmacokinetics of HPN328 Monotherapy and HPN328 With Atezolizumab or Ifinatamab Deruxtecan (I-DXd) in Patients With Advanced Cancers Associated With Expression of Delta-like Canonical Notch Ligand 3 (DLL3)	I/II	Open	Oncology	Oncology: Lung, Small Cell; Oncology: Metastatic Cancer; Oncology: Neuroendocrine; Oncology: Prostate	CNS mets; Extensive; Fourth line or greater; High-grade; Metastatic; Other; PD-1 Refractory; PD-L1 Refractory; Pulmonary; Second line; Stage IV; Third line	Brain Neoplasms; Carcinoma, Small Cell; Central Nervous System Neoplasms; Lung Neoplasms; Neoplasm Metastasis; Neuroendocrine Tumors; Prostatic Neoplasms; Small Cell Lung Carcinoma	Trialtrove	Merck & Co. {Harpoon Therapeutics}	Sponsor	Industry, Top 20 Pharma	United States	NJ	Rahway	07065	gocatamig, Merck & Co.	CD3 agonist; Notch pathway inhibitor; Immuno-oncology therapy	albumin; CD3 epsilon subunit of T-cell receptor complex; delta like canonical Notch ligand 3	Anticancer, immunological	Biological > Protein > Antibody > Monoclonal antibody, other; Biological > Protein > Antibody > Trispecific cell engager	ifinatamab deruxtecan atezolizumab (IV)	DNA topoisomerase I inhibitor; Immuno-oncology therapy; Immune checkpoint inhibitor PD-L1 antagonist; Immuno-oncology therapy; Immune checkpoint inhibitor	CD276 molecule; DNA topoisomerase I CD274 molecule; programmed cell death 1	Anticancer, immunological Anticancer, immunological	Biological > Protein > Antibody > Antibody-drug conjugate; Biological > Protein > Antibody > Humanized monoclonal antibody; Small molecule > Synthetic small molecule Biological > Protein > Antibody > Human monoclonal antibody	ANGPTL2; ANGPTL4; DLL3; PDCD1; PTN; SMARCAL1; TNF	Diagnostic; Predictive; Predisposing; Prognostic	To evaluate HPN328 in small cell lung cancer. To assess the safety, tolerability and PK in patients with advanced cancers associated with expression of DLL3. First part: to determine a dose for additional clinical investigations. To investigate the maximum tolerated dose, the recommended dose for expansion (RDE), safety, efficacy, and pharmacokinetics of gocatamig alone, gocatamig with Atezolizum…	Accumulation index Adverse Events Area under the curve score Cmax Common Terminology Criteria for Adverse Events Dose-limiting toxicities Elimination half-life Maximum tolerated dose Plasma concentration Response evaluation criteria in solid tumors Safety and Tolerability Tmax Volume of distribution	Pharmacokinetics/Pharmacodynamics > PK/PD Safety/Toxicity > Adverse Drug Reactions Pharmacokinetics/Pharmacodynamics > PK/PD Pharmacokinetics/Pharmacodynamics > PK/PD Safety/Toxicity > Adverse Drug Reactions Safety/Toxicity > Safety/Tolerability Pharmacokinetics/Pharmacodynamics > PK/PD Safety/Toxicity > Safety/Tolerability Pharmacokinetics/Pharmacodynamics > PK/PD Efficacy > Clinical Response/Re…	Primary Outcome Measures Outcome Measure Measure Description Time Frame Percentage of participants who experience an adverse event An AE is any unfavorable and unintended sign, symptom, or disease temporally associated with the use of a medicinal product or protocol-specified procedure, whether or not considered related to the medicinal product or protocol-specified procedure. Any worsening of a …	Complete response Duration of overall response Immunogenicity (other timeframe) Immunogenicity Overall response rate - duration Overall response rate Overall survival Partial response Progression-free survival Progressive disease rate Response evaluation criteria in solid tumors Stable Disease	Efficacy > Clinical Response/Remission Efficacy > Clinical Response/Duration Efficacy > Immunological Response Safety/Toxicity > Adverse Drug Reactions Efficacy > Clinical Response/Remission Efficacy > Clinical Response/Remission Efficacy > Survival Efficacy > Clinical Response/Remission Efficacy > Survival Efficacy > Clinical Response/Progression Efficacy > Clinical Response/Remission Efficacy >…	Secondary Outcome Measures Outcome Measure Measure Description Time Frame Objective response rate (ORR) based on Response Evaluation Criteria in Solid Tumors version 1.1 (RECIST v1.1) (Prostate cancer clinical trials working group 3 (PCWG3) for participants with neuroendocrine prostate cancer (NEPC)) ORR is defined as the percentage of participants with Complete Response (CR: disappearance of all…	2020-12-14	Actual							2027-11-03	Anticipated	2027-11-03	Anticipated
346058	177Lu-TLX591-002 NCT04876651 TrialTroveID-346058	A Multinational, Multicenter, Prospective, Randomized, Controlled, Open Label Phase III Study With Best Standard of Care With and Without 177Lu-DOTA-rosopatamab for Patients With PSMA Expressing Metastatic Castration-resistant Prostate Cancer Progressing Despite Prior Treatment With a Novel Androgen Axis Drug	III	Open	Oncology	Oncology: Prostate	First line; Hormone refractory; Second line; Stage III; Stage IV	Prostatic Neoplasms	Trialtrove	Telix Pharmaceuticals	Sponsor	Industry, all other pharma	Australia		North Melbourne	VIC 3051	ATL-101, ATLAB Pharma	Glutamate carboxypeptidase inhibitor; Radioemitter, beta	folate hydrolase 1	Anticancer, immunological	Biological > Protein > Antibody > Antibody-drug conjugate; Biological > Protein > Antibody > Humanized monoclonal antibody	docetaxel prednisone abiraterone acetate enzalutamide prednisolone, unspecified	Tubulin inhibitor; Taxane; Tubulin polymerization inhibitor Immunosuppressant; Corticosteroid agonist Steroid synthesis inhibitor; 17,20 lyase inhibitor; Dehydrogenase inhibitor Androgen receptor antagonist Arachidonic acid inhibitor; Immunosuppressant; Glucocorticoid agonist	tubulin beta class I cytochrome P450 family 17 subfamily A member 1 androgen receptor	Anticancer, other Immunosuppressant; Anti-inflammatory Anticancer, hormonal Anticancer, hormonal Anti-inflammatory; Analgesic, other	Small molecule; Small molecule > Semisynthetic small molecule Small molecule > Synthetic small molecule Small molecule; Small molecule > Synthetic small molecule Small molecule; Small molecule > Synthetic small molecule Small molecule > Synthetic small molecule	androgen receptor; ATM; BRCA1; BRCA2; FOLH1; GPT; PARP1	Diagnostic; Early Detection; Predictive; Predisposing; Prognostic; Risk Assesment	To evaluate TLX591 in chemotherapy naive patients with Prostate Cancer that have progressed on either enzalutamide (Xtandi) or abiraterone (Zytiga) To evaluate TLX591 plus standard of care treatment and standard of care treatment alone in patients with prostate cancer progressing on androgen deprivation therapy To investigate and confirm the benefits and risks associated with the PSMA-targeted an…	Progression-free survival Response evaluation criteria in solid tumors	Efficacy > Survival Efficacy > Clinical Response/Remission	Primary endpoint: To evaluate radiographic progression-free survival (rPFS) Primary Outcome Measures : Comparison of radiographic progression-free survival (rPFS) [ Time Frame: Day 1 to 5 years after two administrations of 177Lu-DOTA-rosopatamab ] Radiographic progression-free survival (rPFS) defined as the time from randomization to disease progression confirmed by central independent radiology …	Adverse Events Alkaline phosphatase (ALP) Appetite Biochemical Remission Brief Pain Inventory Cognitive function test Common Terminology Criteria for Adverse Events Diastolic blood pressure EORTC Quality of Life Questionnaire EQ-5D-5L Functional Assessment of Cancer Therapy-Anemia Functional Assessment of Cancer Therapy-Prostate Overall response rate - duration Overall response rate Overall survi…	Safety/Toxicity > Adverse Drug Reactions Efficacy > Laboratory Measurements (Efficacy) Efficacy > Symptom Assessment Efficacy > Clinical Response Efficacy > Symptom Assessment (Patient Reported Outcomes) Efficacy > Patient Assessment Instruments (Efficacy) Safety/Toxicity > Adverse Drug Reactions Efficacy > Hemodynamic Parameters Efficacy > Health-Related Quality Of Life (Patient Reported Outcome…	Secondary endpoint: to evalaute overall survival (OS) and quality of life assessment. Secondary Outcome Measures : Overall survival [ Time Frame: Day 1 to 5 years after two administrations of 177Lu-DOTA-rosopatamab ] Overall survival (OS), determined from randomization, until death from any cause Tumour objective response rate (ORR) [ Time Frame: Day 1 to 5 years after two administrations of 177L…	2023-10-19	Actual							2025-11-01	Anticipated	2028-12-01	Anticipated
341321	D8540C00002 NCT03811652 TrialTroveID-341321	A Phase I/Ib Multicenter, Open-label, Dose-escalation, and Dose-expansion Study to Evaluate the Safety, Tolerability, Pharmacokinetics, Immunogenicity, and Antitumor Activity of MEDI7247 in Patients With Advanced or Metastatic Disease in Selected Solid Tumors	I	Completed	Oncology	Oncology: Colorectal; Oncology: Head/Neck; Oncology: Lung, Non-Small Cell; Oncology: Lung, Small Cell; Oncology: Neuroendocrine; Oncology: Pancreas; Oncology: Prostate; Oncology: Unspecified Solid Tumor	Extensive; Hormone refractory; Metastatic; Pulmonary; Second line; Squamous Cell; Stage II; Stage III; Stage IV	Adenocarcinoma; Carcinoma, Non-Small-Cell Lung; Carcinoma, Small Cell; Colorectal Neoplasms; Head and Neck Neoplasms; Lung Neoplasms; Neoplasms, Unknown Primary; Neuroendocrine Tumors; Pancreatic Cancer; Pancreatic Neoplasms; Prostatic Neoplasms; Small Cell Lung Carcinoma; Squamous Cell Carcinoma of Head and Neck	Trialtrove	AstraZeneca {MedImmune}	Sponsor	Industry, Top 20 Pharma	United Kingdom		Cambridge	CB2 0AA	MEDI-7247	DNA inhibitor	solute carrier family 1 member 5	Anticancer, alkylating; Anticancer, immunological	Biological > Protein > Antibody > Antibody-drug conjugate; Biological > Protein > Antibody > Human monoclonal antibody; Small molecule > Synthetic small molecule						albumin; SLC1A5	Diagnostic; Predictive; Predisposing; Prognostic	To assess safety and tolerability, describe the dose-limiting toxicities, assess the preliminary antitumor activity. To determine the maximum tolerated dose (MTD) or the highest protocol-defined dose (maximum administered dose) in the absence of establishing the MTD. To determine a recommended dose for further evaluation of MEDI7247 in patients with selected advanced or metastatic solid tumor mal…	Adverse Events Cardiac Telemetry Dose-limiting toxicities Maximum tolerated dose Safety and Tolerability Serious Adverse Event Vital signs	Safety/Toxicity > Adverse Drug Reactions Safety/Toxicity > Cardiac Measures/Events Safety/Toxicity > Safety/Tolerability Safety/Toxicity > Safety/Tolerability Safety/Toxicity > Safety/Tolerability Safety/Toxicity > Serious Adverse Events Safety/Toxicity > Serious Adverse Events	Primary Outcome Measures : Occurrence of Adverse Events [ Time Frame: From time of informed consent through 90 days post end of treatment ] To assess the occurrence of adverse events Occurrence of Serious Adverse Events [ Time Frame: From time of informed consent through 90 days post end of treatment ] To assess the occurrence of serious adverse events Occurrence of Dose Limiting Toxicities [ Tim…	Area under the curve score Cmax Duration of overall response Elimination half-life Immunogenicity (other timeframe) Immunogenicity Overall response rate Overall survival Progression-free survival Time to response	Pharmacokinetics/Pharmacodynamics > PK/PD Pharmacokinetics/Pharmacodynamics > PK/PD Efficacy > Clinical Response/Duration Pharmacokinetics/Pharmacodynamics > PK/PD Efficacy > Immunological Response Safety/Toxicity > Adverse Drug Reactions Efficacy > Clinical Response/Remission Efficacy > Survival Efficacy > Survival Efficacy > Disease Progression	Secondary Outcome Measures : MEDI7247 maximum observed concentration (Cmax) [ Time Frame: From first dose through 90 days post end of treatment ] To characterize MEDI7247 single agent Pharmacokinetics MEDI7247 terminal half life (t1/2) [ Time Frame: From first dose through 90 days post end of treatment ] To characterize single agent MEDI7247 pharmacokinetics MEDI7247 area under the concentration/…	2018-12-20	Actual	8.41	Actual	2019-09-02	Actual	3.25	Actual	2019-12-10	Actual	2019-12-10	Actual
336452	20-516 2019-0987 DS7300-A-J101 IDeate-Pantumor01 IDeate-PT01 JapicCTI-194992 jRCT2080224907 NCI-2020-03139 NCT04145622 TrialTroveID-336452	Phase I/II, Two-Part, Multicenter First-in-Human Study of DS-7300a in Subjects With Advanced Solid Malignant Tumors.	I/II	Open	Oncology	Oncology: Bladder; Oncology: Breast; Oncology: Endometrial; Oncology: Esophageal; Oncology: Head/Neck; Oncology: Lung, Non-Small Cell; Oncology: Lung, Small Cell; Oncology: Melanoma; Oncology: Neuroendocrine; Oncology: Osteosarcoma; Oncology: Prostate; Oncology: Soft Tissue Sarcoma; Oncology: Unspecified Solid Tumor	(N/A); Adenocarcinoma; Hormone refractory; Metastatic; PD-L1 Positive; Pulmonary; Second line; Squamous Cell; Stage III; Stage IV; Unresectable	Breast Neoplasms; Carcinoma, Endometrioid; Carcinoma, Non-Small-Cell Lung; Carcinoma, Small Cell; Endometrial Neoplasms; Esophageal Cancer; Esophageal Neoplasms; Ewing Sarcoma; Fibrosarcoma; Head and Neck Neoplasms; Leiomyosarcoma; Liposarcoma; Melanoma; Neoplasms; Neoplasms, Unknown Primary; Neuroendocrine Tumors; Osteosarcoma; Prostatic Neoplasms; Rhabdomyosarcoma; Sarcoma; Small Cell Lung Carc…	Trialtrove	Daiichi Sankyo	Sponsor	Industry, all other pharma	Japan		Chuo-ku	103-8426	ifinatamab deruxtecan	DNA topoisomerase I inhibitor; Immuno-oncology therapy; Immune checkpoint inhibitor	CD276 molecule; DNA topoisomerase I	Anticancer, immunological	Biological > Protein > Antibody > Antibody-drug conjugate; Biological > Protein > Antibody > Humanized monoclonal antibody; Small molecule > Synthetic small molecule						INSRR	Predisposing; Prognostic	Dose Escalation Part: To evaluate the safety and tolerability and to determine the maximum tolerated dose and the recommended dose for expansion of DS-7300a. Dose Expansion Part: To investigate the safety, tolerability and antitumor activity of DS-7300a. Part 1 To Assesses safety, tolerability, and maximum tolerated or recommended dose for expansion; additional pts were enrolled To examine safety…	Adverse Events Clinical benefit rate Dose-limiting toxicities Duration of overall response Maximum tolerated dose Overall survival Progression-free survival Safety and Tolerability Time to response	Safety/Toxicity > Adverse Drug Reactions Efficacy > Clinical Response/Remission Safety/Toxicity > Safety/Tolerability Efficacy > Clinical Response/Duration Safety/Toxicity > Safety/Tolerability Efficacy > Survival Efficacy > Survival Safety/Toxicity > Safety/Tolerability Efficacy > Disease Progression	Primary Outcome Measures : Evaluate the incidence of dose-limiting toxicities (DLTs) [ Time Frame: Day 1 to Day 21 in Cycle 1 in the dose escalation part ] Evaluate the incidence of adverse events (AEs) [ Time Frame: Cycle 1 Day 1 through disease progression within 8 cycles (each cycle is 21 days) ] Investigate the antitumor activity of ifinatamab deruxtecan (I-DXd) [ Time Frame: Cycle 1 Day 1 th…	Area under the curve score Cmax Immunogenicity (other timeframe) Immunogenicity Tmax	Pharmacokinetics/Pharmacodynamics > PK/PD Pharmacokinetics/Pharmacodynamics > PK/PD Efficacy > Immunological Response Safety/Toxicity > Adverse Drug Reactions Pharmacokinetics/Pharmacodynamics > PK/PD	Secondary Outcome Measures : Characterize the PK parameter AUClast [ Time Frame: Cycle 1 Day 1 through disease progression within 8 cycles (each cycle is 21 days) ] Characterize the PK parameter AUCtau [ Time Frame: Cycle 1 Day 1 through disease progression within 8 cycles (each cycle is 21 days) ] Characterize the PK parameter Cmax [ Time Frame: Cycle 1 Day 1 through disease progression within 8…	2019-11-03	Actual							2025-12-01	Anticipated	2027-03-01	Anticipated
336061	CP-MGC018-01 EudraCT Number: 2018-003555-38 J2053 MGC018-01 NCI-2020-02977 NCT03729596 P306 TrialTroveID-336061	A Phase I/II, First-in-Human, Open-Label, Dose-Escalation Study of MGC018 (Anti-B7-H3 Antibody Drug Conjugate) Alone and in Combination With MGA012 (Anti-PD-1 Antibody) in Patients With Advanced Solid Tumors	I/II	Terminated	Oncology	Oncology: Breast; Oncology: Head/Neck; Oncology: Lung, Non-Small Cell; Oncology: Lung, Small Cell; Oncology: Melanoma; Oncology: Neuroendocrine; Oncology: Prostate; Oncology: Unspecified Solid Tumor	Fourth line or greater; HER2 negative; Hormone refractory; Ocular; PD-L1 Positive; Pulmonary; Second line; Squamous Cell; Stage III; Stage IV; Third line; Triple receptor negative	Breast Neoplasms; Carcinoma, Non-Small-Cell Lung; Carcinoma, Small Cell; Head and Neck Neoplasms; Melanoma; Neoplasms, Unknown Primary; Neuroendocrine Tumors; Prostatic Neoplasms; Small Cell Lung Carcinoma; Squamous Cell Carcinoma of Head and Neck; Triple Negative Breast Neoplasms	Trialtrove	MacroGenics	Sponsor	Industry, all other pharma	United States	MD	Rockville	MD 20850	vobramitamab duocarmazine	DNA inhibitor; B7-H3 antagonist	CD276 molecule	Anticancer, alkylating; Anticancer, immunological	Biological > Protein > Antibody > Antibody-drug conjugate; Biological > Protein > Antibody > Monoclonal antibody, other; Small molecule > Synthetic small molecule	retifanlimab	PD-1 antagonist; Immuno-oncology therapy; Immune checkpoint inhibitor	programmed cell death 1	Anticancer, immunological	Biological > Protein > Antibody > Humanized monoclonal antibody; Biological > Protein > Antibody > Monoclonal antibody, other	ERBB2	Diagnostic; Predictive; Predisposing; Prognostic	To evaluate the safety and tolerability, pharmacokinetics (PK) pharmacodynamics and preliminary antitumor activity of vobramitamab duocarmazine in patients with advanced solid tumors. To characterize safety, dose-limiting toxicities (DLTs), and maximum tolerated/administered dose (MTD/MAD) and anti-tumor activity for vobramitamab duocarmazine as monotherapy (Module A) in patients with advanced so…	Adverse Events Common Terminology Criteria for Adverse Events Dose-limiting toxicities Maximum tolerated dose Safety and Tolerability Serious Adverse Event Treatment Emergent Adverse Events	Safety/Toxicity > Adverse Drug Reactions Safety/Toxicity > Adverse Drug Reactions Safety/Toxicity > Safety/Tolerability Safety/Toxicity > Safety/Tolerability Safety/Toxicity > Safety/Tolerability Safety/Toxicity > Serious Adverse Events Safety/Toxicity > Adverse Drug Reactions	Primary Outcome Measures : Number of patients with Adverse Events of vobramitamab duocarmazine as assessed by CTCAE v4.03 [ Time Frame: Throughout the study up to 24 months ] Safety is based on evaluation of adverse events (AEs) and serious adverse events (SAEs) from the time of study drug administration through the End of Study visit. Number of patients with dose limiting toxicities (DLT) [ Time…	Cmax Complete response Duration of overall response Elimination half-life Immune-related response evaluation criteria in solid tumors Immunogenicity (other timeframe) Immunogenicity Occupancy Overall response rate Overall survival Partial response Plasma concentration Progression-free survival PSA Level Response evaluation criteria in solid tumors Response rate Tmax Volume of distribution	Pharmacokinetics/Pharmacodynamics > PK/PD Efficacy > Clinical Response/Remission Efficacy > Clinical Response/Duration Pharmacokinetics/Pharmacodynamics > PK/PD Efficacy > Clinical Response/Remission Efficacy > Immunological Response Safety/Toxicity > Adverse Drug Reactions Pharmacokinetics/Pharmacodynamics > PK/PD Efficacy > Clinical Response/Remission Efficacy > Survival Efficacy > Clinical Res…	Secondary Outcome Measures : Best overall response (BOR) of vobramitamab duocarmazine [ Time Frame: Throughout the study for up to 24 months ] The best response recorded from the start of the study treatment until the end of treatment with vobramitamab duocarmazine, taking into account any requirement for confirmation of response. Objective response rate (ORR) of vobramitamab duocarmazine [ Time …	2018-11-21	Actual	46.02	Actual	2022-09-21	Actual	5.85	Actual	2023-03-18	Actual	2023-03-18	Actual	2025-07-31	Actual
328817	18-421 2018-0318 KL166-I-01 KlusPharma MC# 18-15 NCI-2018-02801 NCT03602079 TrialTroveID-328817	A Phase I-II, FIH Study of A166 in Locally Advanced/Metastatic Solid Tumors Expressing Human Epidermal Growth Factor Receptor 2 (HER2) or Are HER2 Amplified That Did Not Respond or Stopped Responding to Approved Therapies	I/II	Completed	Oncology	Oncology: Bladder; Oncology: Breast; Oncology: Cervical; Oncology: Colorectal; Oncology: Gastric; Oncology: Head/Neck; Oncology: Liver; Oncology: Lung, Non-Small Cell; Oncology: Lung, Small Cell; Oncology: Neuroendocrine; Oncology: Ovarian; Oncology: Pancreas; Oncology: Prostate; Oncology: Renal; Oncology: Skin, Basal Cell Carcinoma; Oncology: Unspecified Solid Tumor	Fourth line or greater; HER2 positive; Pulmonary; Second line; Stage III; Stage IV; Third line	Adenocarcinoma, Mucinous; Bile Duct Neoplasms; Breast Neoplasms; Carcinoma; Carcinoma, Basal Cell; Carcinoma, Hepatocellular; Carcinoma, Mucoepidermoid; Carcinoma, Non-Small-Cell Lung; Carcinoma, Renal Cell; Carcinoma, Small Cell; Cholangiocarcinoma; Colorectal Neoplasms; Cystadenocarcinoma; Head and Neck Neoplasms; Kidney Neoplasms; Laryngeal Neoplasms; Lip Neoplasms; Liver Cancer; Liver Neoplas…	Trialtrove	Sichuan Kelun Pharmaceutical Co./Klus Pharma	Sponsor	Industry, all other pharma	China		Chengdu	610071	trastuzumab botidotin	ErbB-2 antagonist; ErbB-2 tyrosine kinase inhibitor; Tubulin inhibitor; Glutathione synthase stimulant; Tubulin polymerization inhibitor; Amino acid transporter stimulant	erb-b2 receptor tyrosine kinase 2	Anticancer, immunological	Biological > Protein > Antibody > Antibody-drug conjugate; Biological > Protein > Antibody > Monoclonal antibody, other						ERBB2; GPT	Diagnostic; Predictive; Predisposing; Prognostic	To study the A166 as monotherapy in HER2-expressing patients who progressed on or did not respond to available standard therapies. To learn: How much A166 can be given with an acceptable level of side effects About the safety and tolerability of A166 How much A166 is absorbed into the blood and how fast it is removed How proteins that indicate the status of your disease are affected with use of A…	Dose-limiting toxicities Maximum tolerated dose	Safety/Toxicity > Safety/Tolerability Safety/Toxicity > Safety/Tolerability	Primary Outcome Measures : Phase I: Maximum Tolerated Dose [ Time Frame: Minimum of 21 days from date of enrollment until the date of first documented progression or date of death from any cause, whichever came first, assessed up to 24 months ] Number of patients with dose limiting toxicities	Cmax Common Terminology Criteria for Adverse Events Dose-limiting toxicities Elimination half-life Plasma concentration Treatment Emergent Adverse Events Volume of distribution	Pharmacokinetics/Pharmacodynamics > PK/PD Safety/Toxicity > Adverse Drug Reactions Safety/Toxicity > Safety/Tolerability Pharmacokinetics/Pharmacodynamics > PK/PD Pharmacokinetics/Pharmacodynamics > PK/PD Safety/Toxicity > Adverse Drug Reactions Pharmacokinetics/Pharmacodynamics > PK/PD	Secondary Outcome Measures : Phase I: Number of patients with Dose Limiting Toxicities [ Time Frame: Minimum of 21 days from date of enrollment until the date of first documented progression or date of death from any cause, whichever came first, assessed up to 24 months ] Phase I: Number of participants with treatment-related adverse events as assessed by CTCAE v4.03. [ Time Frame: Every 3 weeks …	2018-07-16	Actual	43.04	Actual	2022-02-15	Actual	1.45	Anticipated	2022-04-30	Anticipated	2022-01-12	Actual
327370	2018-163 FOR46-001 NCI-2018-03693 NCT03575819 TrialTroveID-327370	A Phase I Study of FOR46 Administered Every 21 Days in Patients With Metastatic Castration-Resistant Prostate Cancer (mCRPC)	I	Completed	Oncology	Oncology: Neuroendocrine; Oncology: Prostate	Fourth line or greater; Hormone refractory; Metastatic; Other; PD-1 Refractory; PD-L1 Refractory; Stage IV; Third line	Neuroendocrine Tumors; Prostatic Neoplasms	Trialtrove	Fortis Therapeutics	Sponsor	Industry, all other pharma	United States	CA	San Diego		FG-3246	Tubulin inhibitor	CD46 molecule	Anticancer, other	Biological > Protein > Antibody > Antibody-drug conjugate; Small molecule > Synthetic small molecule						androgen receptor; CD8A; CYP3A4; INSRR	Diagnostic; Predictive; Predisposing; Prognostic	Dose expansion: To evaluate the safety, tolerability and antitumor activity of FOR46 in patients with metastatic castration-resistant prostate cancer. Dose escalation: This part will evaluate increasing doses of FOR46 to identify the maximum tolerated dose (MTD) To test the safety and efficacy of FOR46 given every 21 days to patients with metastatic castration-resistant prostate cancer. Histology…	Adverse Events Dose-limiting toxicities Maximum tolerated dose Overall response rate Response evaluation criteria in solid tumors Safety and Tolerability	Safety/Toxicity > Adverse Drug Reactions Safety/Toxicity > Safety/Tolerability Safety/Toxicity > Safety/Tolerability Efficacy > Clinical Response/Remission Efficacy > Clinical Response/Remission Safety/Toxicity > Safety/Tolerability	Primary Outcome Measures : Occurrence of toxicity [ Time Frame: Through 1 month following last dose ] Type, incidence, severity, seriousness, and relatedness of adverse events. Occurrence of dose-limiting toxicities [ Time Frame: Through 1 month following last dose ] The severity and incidence of dose-limiting toxicities related to escalating dose levels of FOR46 Disease response/composite respon…	Cmax Elimination half-life Immunogenicity (other timeframe) Immunogenicity Overall response rate Plasma concentration Progression-free survival	Pharmacokinetics/Pharmacodynamics > PK/PD Pharmacokinetics/Pharmacodynamics > PK/PD Efficacy > Immunological Response Safety/Toxicity > Adverse Drug Reactions Efficacy > Clinical Response/Remission Pharmacokinetics/Pharmacodynamics > PK/PD Efficacy > Survival	Secondary Outcome Measures : Characterize FOR46 plasma concentration [ Time Frame: Through 1 month following last dose ] FOR46 maximum plasma concentration Characterize the FOR46 area under the curve [ Time Frame: Through 1 month following last dose ] FOR46 area under the plasma concentration-time curve Characterize FOR46 elimination [ Time Frame: Through 1 month following last dose ] FOR46 elimi…	2019-02-04	Actual	39.16	Actual	2022-05-11	Actual	18.21	Actual	2023-11-16	Actual	2023-11-22	Actual
325564	19-168 CO-338-098 NCI-2019-04655 NCT03992131 SEASTAR SEASTAR-A SEASTAR-B TrialTroveID-325564	SEASTAR: A Phase Ib/II, Open-label, Parallel Arm Study to Assess the Safety, Tolerability, Pharmacokinetics, and Preliminary Efficacy of Oral Rucaparib in Combination With Other Anticancer Agents in Patients With a Solid Tumor	I/II	Terminated	Oncology	Oncology: Bladder; Oncology: Breast; Oncology: Colorectal; Oncology: Endometrial; Oncology: Esophageal; Oncology: Gastric; Oncology: Lung, Non-Small Cell; Oncology: Mesothelioma; Oncology: Ovarian; Oncology: Pancreas; Oncology: Primary Peritoneal; Oncology: Prostate; Oncology: Renal; Oncology: Unspecified Solid Tumor	BRCA; Fourth line or greater; HER2 negative; Hormone refractory; Platinum-resistant; Platinum-sensitive; Second line; Stage III; Stage IV; Third line; Triple receptor negative	Breast Neoplasms; Carcinoma, Endometrioid; Carcinoma, Non-Small-Cell Lung; Carcinoma, Renal Cell; Colorectal Neoplasms; Endometrial Neoplasms; Esophageal Cancer; Esophageal Neoplasms; Kidney Neoplasms; Mesothelioma; Neoplasms, Mesothelial; Neoplasms, Unknown Primary; Ovarian Cancer; Ovarian Neoplasms; Pancreatic Cancer; Pancreatic Neoplasms; Peritoneal Neoplasms; Prostatic Neoplasms; Renal Cancer…	Trialtrove	Pharmaand Gilead Sciences/Immunomedics	Sponsor Collaborator	Industry, all other pharma Industry, Top 20 Pharma	Austria United States	CA	Vienna Foster City	1020 CA 94404	sacituzumab govitecan lucitanib rucaparib (oral)	DNA topoisomerase I inhibitor Fibroblast growth factor receptor 1 antagonist; Fibroblast growth factor receptor 2 antagonist; Fibroblast growth factor receptor 3 antagonist; Platelet-derived growth factor alpha receptor antagonist; Vascular endothelial growth factor receptor 1 antagonist; Vascular endothelial growth factor receptor 2 antagonist; Vascular endothelial growth factor receptor 3 antag…	DNA topoisomerase I; tumor associated calcium signal transducer 2 fibroblast growth factor receptor 1; fibroblast growth factor receptor 2; fibroblast growth factor receptor 3; fms related tyrosine kinase 1; fms related tyrosine kinase 4; kinase insert domain receptor; platelet derived growth factor receptor alpha; platelet derived growth factor receptor beta poly(ADP-ribose) polymerase 1; poly(A…	Anticancer, immunological Anticancer, other Anticancer, other	Biological > Protein > Antibody > Antibody-drug conjugate; Biological > Protein > Antibody > Humanized monoclonal antibody; Small molecule > Synthetic small molecule Small molecule; Small molecule > Synthetic small molecule Small molecule; Small molecule > Synthetic small molecule						BRCA1; BRCA2; ERBB2; PALB2; RAD51C; RAD51D	Diagnostic; Early Detection; Predictive; Predisposing; Prognostic; Risk Assesment	To evaluate the combination of rucaparib and sacituzumab govitecan in patients with metastatic triple-negative breast cancer and metastatic urothelial cancer. To evaluate the safety, tolerability, PK, and preliminary efficacy of rucaparib in combination with a second anticancer therapy in patients with an advanced/metastatic solid malignancy (Phase 1b), followed by evaluation of the combination i…	Complete response Overall response rate Partial response Response evaluation criteria in solid tumors	Efficacy > Clinical Response/Remission Efficacy > Clinical Response/Remission Efficacy > Clinical Response/Remission Efficacy > Clinical Response/Remission	Primary Outcome Measures : Number of Participants With Objective Response, as Assessed by the Investigator Per Response Evaluation Criteria in Solid Tumors (RECIST) Version (v)1.1 (Phase 2) [ Time Frame: From the first dose of study drug until the date of documented response to treatment, assessed up to 2 years ] Objective response was defined as a documented and confirmed best overall response o…	Duration of overall response Overall response rate - duration Overall response rate Progression-free survival Response evaluation criteria in solid tumors	Efficacy > Clinical Response/Duration Efficacy > Clinical Response/Remission Efficacy > Clinical Response/Remission Efficacy > Survival Efficacy > Clinical Response/Remission	Secondary Outcome Measures : Duration of Response (DOR) (Phase 2) [ Time Frame: From the date of first best response to disease progression or death, whichever occurs first, assessed up to 2 years ] Duration of response was measured from the date that best response (CR or PR) was first recorded until the first date that disease progression was documented per RECIST v1.1. CR: Disappearance of all …	2019-06-28	Actual	21.53	Actual	2021-04-13	Actual	10.82	Actual	2022-03-08	Actual	2022-04-22	Actual	2024-01-16	Actual
325505	1802018988 NCT03545165 TrialTroveID-325505	Phase I/II Dose-Escalation Trial of Combination Fractionated-dose 177Lu-J591 and 177Lu-PSMA-617 in Patients With Metastatic Castration-Resistant Prostate Cancer	I/II	Terminated	Oncology	Oncology: Prostate	Hormone refractory; Second line; Stage IV	Prostatic Neoplasms	Trialtrove	Weill Medical College of Cornell University	Sponsor	Academic					ATL-101, ATLAB Pharma 68Ga-PSMA-HBED-CC lutetium Lu 177 vipivotide tetraxetan	Glutamate carboxypeptidase inhibitor; Radioemitter, beta Unidentified pharmacological activity DNA inhibitor; Prostate-specific membrane antigen inhibitor; Immuno-oncology therapy; Radioemitter; Radioemitter, beta	folate hydrolase 1 folate hydrolase 1	Anticancer, immunological Anticancer, other Anticancer, immunological	Biological > Protein > Antibody > Antibody-drug conjugate; Biological > Protein > Antibody > Humanized monoclonal antibody Small molecule > Synthetic small molecule Biological > Biological, other > Other immunoconjugate; Small molecule; Small molecule > Semisynthetic small molecule								To determine the dose-limiting toxicity (DLT) and the maximum tolerated dose (MTD) of combination of 177Lu-J591 and 177Lu-PSMA-617 in a two-week dose-fractionation regimen.	Dose-limiting toxicities Maximum tolerated dose PSA Level	Safety/Toxicity > Safety/Tolerability Safety/Toxicity > Safety/Tolerability Efficacy > PSA progression	Primary Outcome Measures : Dose limiting toxicity (DLT) of combination therapy in a 2-week dose-fractionation regimen [ Time Frame: Approximately 3 months after enrollment ] Cumulative maximum tolerated dose (MTD) and/or recommended phase II dose (RP2D) of combination therapy in a 2-week dose-fractionation regimen [ Time Frame: Approximately 3 months after enrollment ] The proportion with PSA dec…	Brief Pain Inventory Common Terminology Criteria for Adverse Events Functional Assessment of Cancer Therapy-Anemia Functional Assessment of Cancer Therapy-Prostate Overall response rate Overall survival Progression-free survival Response evaluation criteria in solid tumors Response rate Safety and Tolerability	Efficacy > Symptom Assessment (Patient Reported Outcomes) Safety/Toxicity > Adverse Drug Reactions Efficacy > Health-Related Quality Of Life (Patient Reported Outcomes) (Efficacy) Efficacy > Health-Related Quality Of Life (Patient Reported Outcomes) (Efficacy) Efficacy > Clinical Response/Remission Efficacy > Survival Efficacy > Survival Efficacy > Clinical Response/Remission Efficacy > Clinical …	Secondary Outcome Measures : Radiographic response rate by RECIST 1.1 with PCWG3 modifications [ Time Frame: At the efficacy (scan) visit time point (12 weeks) ] Biomedical progression-free survival by PCWG3 criteria [ Time Frame: At the efficacy (scan) visit time point (12 weeks) ] Radiographic progression-free survival by PCWG3 criteria [ Time Frame: At the efficacy (scan) visit time point (12 …	2018-04-18	Actual	26.91	Actual	2020-07-15	Actual	0	Actual	2020-07-15	Actual	2020-07-15	Actual
320213	19/SC/0017 CTMX-M-2029-001 EudraCT Number: 2018-001456-34 IRAS ID: 253532 NCI-2018-01533 NCT03543813 PROCLAIM CX 2029 PROCLAIM-CX-2029 REFMAL 573 RM 573 RWF_CTMX-M-2029-001 TrialTroveID-320213	A Phase I-II, First-in-Human Study of CX-2029 in Adults With Metastatic or Locally Advanced Unresectable Solid Tumors or Diffuse Large B-cell Lymphomas (PROCLAIM-CX-2029)	I/II	Completed	Oncology	Oncology: Colorectal; Oncology: Endometrial; Oncology: Esophageal; Oncology: Gastric; Oncology: Head/Neck; Oncology: Liver; Oncology: Lung, Non-Small Cell; Oncology: Lymphoma, Non-Hodgkin's; Oncology: Melanoma; Oncology: Mesothelioma; Oncology: Ovarian; Oncology: Pancreas; Oncology: Prostate; Oncology: Soft Tissue Sarcoma; Oncology: Thyroid; Oncology: Unspecified Solid Tumor	Aggressive; ALK; Diffuse large B-cell lymphoma (DLBCL); EGFR; Fourth line or greater; Ocular; PD-1 Refractory; PD-L1 Refractory; Second line; Squamous Cell; Stage III; Stage IV; Third line	Carcinoma, Endometrioid; Carcinoma, Hepatocellular; Carcinoma, Non-Small-Cell Lung; Colorectal Neoplasms; Endometrial Neoplasms; Esophageal Cancer; Esophageal Neoplasms; Fibrosarcoma; Head and Neck Neoplasms; Leiomyosarcoma; Liposarcoma; Liver Cancer; Liver Neoplasms; Lymphoma; Lymphoma, B-Cell; Lymphoma, Large B-Cell, Diffuse; Lymphoma, Large-Cell, Anaplastic; Lymphoma, Non-Hodgkin; Melanoma; Me…	Trialtrove	CytomX Therapeutics AbbVie	Sponsor Collaborator	Industry, all other pharma Industry, Top 20 Pharma	United States United States	CA IL	South San Francisco North Chicago	94080 IL 60064	CX-2029	CD71 antagonist	transferrin receptor	Anticancer, immunological	Biological > Protein > Antibody > Antibody-drug conjugate; Small molecule > Synthetic small molecule						ALK; EGFR; EGFR T790M; GPT; INSRR; MS4A1; ROS1	Companion Diagnosis; Diagnostic; Predictive; Predisposing; Prognostic	To characterize the safety, tolerability, pharmacokinetics (PK), pharmacodynamics (PD) and antitumor activity of CX-2029 in adult subjects with metastatic or locally advanced unresectable solid tumors or diffuse large B-cell lymphoma (DLBCL). Endpoints included evaluation of MTD, safety, antitumor activity, and potential biomarkers; plasma and tissue samples were collected for PK/PD analyses.	Adverse Events Dose-limiting toxicities Immunogenicity (other timeframe) Immunogenicity Maximum tolerated dose Overall response rate Response evaluation criteria in solid tumors Safety and Tolerability Vital signs	Safety/Toxicity > Adverse Drug Reactions Safety/Toxicity > Safety/Tolerability Efficacy > Immunological Response Safety/Toxicity > Adverse Drug Reactions Safety/Toxicity > Safety/Tolerability Efficacy > Clinical Response/Remission Efficacy > Clinical Response/Remission Safety/Toxicity > Safety/Tolerability Safety/Toxicity > Serious Adverse Events	Primary Outcome Measures : The number of subjects experiencing a dose-limiting toxicity at various dose levels when given CX-2029 as a monotherapy [ Time Frame: 21 days (dose-limiting toxicity period) ] Primary Objective: Part A To determine the maximum tolerated dose (MTD) and/or recommended Phase 2 dose (RP2D) of CX-2029, by evaluating the overall safety profile and dose-limiting toxicities (DL…	Duration of overall response Immunogenicity (other timeframe) Immunogenicity Overall response rate - duration Overall response rate - time Overall response rate Overall survival Progression-free survival Response evaluation criteria in solid tumors Safety and Tolerability Time to response	Efficacy > Clinical Response/Duration Efficacy > Immunological Response Safety/Toxicity > Adverse Drug Reactions Efficacy > Clinical Response/Remission Efficacy > Clinical Response/Remission Efficacy > Clinical Response/Remission Efficacy > Survival Efficacy > Survival Efficacy > Clinical Response/Remission Safety/Toxicity > Safety/Tolerability Efficacy > Disease Progression	Secondary Outcome Measures : The percentage of subjects experiencing anti-cancer activity (ORR) at various dose levels when given CX-2029 as a monotherapy [ Time Frame: 2 years ] Secondary objective: Part A: Evaluate antitumor activity based on: Objective response rate (ORR) by the Response Evaluation Criteria in Solid Tumors (RECIST) v1.1 or tumor-specific criteria, as applicable Duration of res…	2018-06-15	Actual							2023-06-01	Actual	2023-06-01	Actual
319879	TrialTroveID-319879	A Phase II Study of TLX-591 in The Treatment of Metastatic Castrate-Resistant Prostate Cancer patients Who Have Failed Androgen Therapy, Prior to Chemotherapy.	II	Terminated	Oncology	Oncology: Prostate	Hormone refractory; Second line; Stage IV	Prostatic Neoplasms	Trialtrove	Telix Pharmaceuticals	Sponsor	Industry, all other pharma	Australia		North Melbourne	VIC 3051	ATL-101, ATLAB Pharma	Glutamate carboxypeptidase inhibitor; Radioemitter, beta	folate hydrolase 1	Anticancer, immunological	Biological > Protein > Antibody > Antibody-drug conjugate; Biological > Protein > Antibody > Humanized monoclonal antibody								To evaluate TLX-591 for the treatment of metastatic castrate-resistant prostate cancer who have failed androgen therapy, prior to chemotherapy.							2019-03-01	Anticipated
317148	18-533 2018-0857 2018-1779 A534260 NCI-2018-02551 NCT03725761 SMPH\MEDICINE\HEM-ONC TrialTroveID-317148 UW18043	A Multi-arm, Phase II Study to Evaluate the Safety and Efficacy of Sacituzumab Govitecan in Patients With Metastatic Castration-Resistant Prostate Cancer Who Have Progressed on Second Generation AR-Directed Therapy	II	Completed	Oncology	Oncology: Prostate	First line; Hormone refractory; Second line; Stage IV	Prostatic Neoplasms	Trialtrove	University of Wisconsin Gilead Sciences/Immunomedics National Institutes of Health/National Cancer Institute	Sponsor Collaborator Collaborator	Academic Industry, Top 20 Pharma Government	United States	CA	Foster City	CA 94404	sacituzumab govitecan	DNA topoisomerase I inhibitor	DNA topoisomerase I; tumor associated calcium signal transducer 2	Anticancer, immunological	Biological > Protein > Antibody > Antibody-drug conjugate; Biological > Protein > Antibody > Humanized monoclonal antibody; Small molecule > Synthetic small molecule	anti-androgen, unspecified	Androgen receptor antagonist		Anticancer, hormonal	Small molecule > Synthetic small molecule	androgen receptor; CSF3	Diagnostic; Predictive; Predisposing; Prognostic	To investigate the safety and efficacy of IMMU-132 in patients with metastatic castration-resistant prostate cancer progressing on abiraterone or enzalutamide. To assess whether targeting Trop-2 with sacituzumab govitecan is promising in prostate cancer patients To determine how well your cancer responds to treatment with sacituzumab govitecan (IMMU-132).	Overall response rate Progression-free survival PSA Level Response rate	Efficacy > Clinical Response/Remission Efficacy > Survival Efficacy > PSA progression Efficacy > Clinical Response/Remission	Primary Outcome Measures : PSA response rate [ Time Frame: up to 9 weeks ] Subjects who achieve ≥50% PSA decline at or before 9 weeks of therapy with Sacituzumab Govitecan (IMMU-132) are considered to have responded. PSA responses will be analyzed by descriptive statistics and summarized in tabular format (frequency tables). The overall PSA response rate will be reported along with the correspond…	Circulating Tumor Cells Complete response Overall response rate Overall survival Partial response Progression-free survival Response rate Stable Disease	Efficacy > Clinical Response/Remission Efficacy > Clinical Response/Remission Efficacy > Clinical Response/Remission Efficacy > Survival Efficacy > Clinical Response/Remission Efficacy > Survival Efficacy > Clinical Response/Remission Efficacy > Clinical Response/Remission	Secondary Outcome Measures : Median Progression Free Survival Rate [ Time Frame: Up to 2 years from start of treatment ] The probability distribution of Progression Free Survival (PFS) will be estimated using the Kaplan-Meier method. The median will be estimated from this distribution. Subjects who have not died or progressed (using PCWG2 criteria) will be censored at the date of last assessment.…	2018-10-24	Actual							2024-04-18	Actual	2027-09-01	Anticipated	2024-09-09	Actual
[truncated: 29 more rows]
[truncated: 37 more columns]

## Sheet: Query
(Drug Type is Biological > Protein > Antibody > Antibody-drug conjugate) AND (Disease is Oncology: Prostate) AND [(Actual Start Date is to 2025/10/12) OR (Anticipated Start Date is to 2025/10/12)]
Open query in browser
Not all Full Text data (Licensing, Marketing, Phase III, Phase II, Phase I or Preclincal columns) was exported. Any data above the maximum cell size permitted by Excel was omitted.
